# Supplementary material for: Methyl 4-(3-chloro­prop­oxy)benzoate
Source: Acta Crystallogr Sect E Struct Rep Online. 2011 Apr 7;67(Pt 5):o1052. doi: 10.1107/S1600536811011093 (PMC3089323; doi:10.1107/S1600536811011093)
Supplement: Supplementary file 2 [file e-67-o1052-Isup2.hkl]

# 
# h,k,l, Fc-squared, Fo-squared, sigma(Fo-squared) and status flag 
# 
data_I
_shelx_title ' X in P2(1)/n' 
_shelx_refln_list_code          4 
_shelx_F_calc_maximum      163.62 
_exptl_crystal_F_000       480.00 
_reflns_d_resolution_high  0.8291 
 
loop_ 
 _symmetry_equiv_pos_as_xyz 
 'x, y, z' 
 '-x+1/2, y+1/2, -z+1/2' 
 '-x, -y, -z' 
 'x-1/2, -y-1/2, z-1/2' 
 
_cell_length_a     6.2400 
_cell_length_b    10.6110 
_cell_length_c    17.1890 
_cell_angle_alpha  90.000 
_cell_angle_beta  100.350 
_cell_angle_gamma  90.000 
 
_shelx_F_squared_multiplier     1.000 
 
loop_ 
 _refln_index_h 
 _refln_index_k 
 _refln_index_l 
 _refln_F_squared_calc 
 _refln_F_squared_meas 
 _refln_F_squared_sigma 
 _refln_observed_status 
   2   0   0     1680.43     1893.78     14.44 o 
   4   0   0       29.57       31.33      3.79 o 
   6   0   0       59.90       71.34      6.86 o 
   1   1   0     1212.25     1249.28     52.31 o 
   2   1   0      482.67      497.31     34.22 o 
   3   1   0      179.84      192.03      4.27 o 
   4   1   0     1034.68     1096.47     12.93 o 
   5   1   0       18.45       15.49      2.82 o 
   6   1   0      203.05      192.32      8.83 o 
   7   1   0       20.88       25.00      4.18 o 
   0   2   0      313.72      351.60      3.34 o 
   1   2   0     4297.29     4129.58    108.89 o 
   2   2   0       97.99      102.94      5.06 o 
   3   2   0        0.24       -1.10      2.48 o 
   4   2   0        0.97        0.03      1.90 o 
   5   2   0        9.37        6.41      2.91 o 
   6   2   0       68.78       62.43      6.39 o 
   7   2   0       24.73       29.37      4.80 o 
   1   3   0      224.13      219.33      3.57 o 
   2   3   0     2099.84     2223.00     87.10 o 
   3   3   0        3.12        7.25      2.30 o 
   4   3   0      196.84      174.54     15.71 o 
   5   3   0       43.20       49.64      9.84 o 
   6   3   0        0.33        5.90      2.58 o 
   7   3   0        7.90        2.31      7.04 o 
   0   4   0     1776.37     1697.88     10.60 o 
   1   4   0      416.68      382.48      5.32 o 
   2   4   0      287.52      307.29      7.53 o 
   3   4   0       85.02       79.39      3.95 o 
   4   4   0        7.55        6.74      2.31 o 
   5   4   0        5.69        4.52      2.76 o 
   6   4   0       51.43       45.69      4.61 o 
   7   4   0        1.40        2.11      3.57 o 
   1   5   0        0.09        1.65      3.18 o 
   2   5   0      168.26      152.31     10.80 o 
   3   5   0       19.87       18.33      2.19 o 
   4   5   0     1764.42     1702.12    134.70 o 
   5   5   0      247.62      226.32     33.69 o 
   6   5   0       57.91       41.19      4.87 o 
   0   6   0     1551.57     1541.12     12.87 o 
   1   6   0      310.68      346.37     10.38 o 
   2   6   0      813.76      788.12     45.27 o 
   3   6   0        7.26        6.05      3.07 o 
   4   6   0       14.37       14.45      2.68 o 
   5   6   0       16.17       11.46      4.20 o 
   6   6   0        2.56       -3.04      3.92 o 
   1   7   0       11.29        8.03      1.99 o 
   2   7   0       48.43       51.25      5.19 o 
   3   7   0      741.32      728.21     37.77 o 
   4   7   0      403.77      413.79     17.37 o 
   5   7   0        0.04        5.00      2.89 o 
   6   7   0       62.33       60.74      5.43 o 
   0   8   0      814.63      819.35     17.37 o 
   1   8   0      142.25      136.33      5.17 o 
   2   8   0      123.57      116.28      6.32 o 
   3   8   0        0.72       -1.16      2.38 o 
   4   8   0       63.18       72.22      6.07 o 
   5   8   0        3.93        3.90      3.36 o 
   1   9   0        1.16        3.26      3.99 o 
   2   9   0        3.90        6.31      2.30 o 
   3   9   0        0.41       -1.70      6.77 o 
   4   9   0       22.54       26.37      4.20 o 
   5   9   0        0.00        6.07      3.26 o 
   0  10   0       90.34       92.84      5.06 o 
   1  10   0        0.66        0.04      2.55 o 
   2  10   0       21.85       21.16      3.60 o 
   3  10   0        4.87        6.93      6.32 o 
   4  10   0        6.93       10.71      3.65 o 
   1  11   0        0.56        0.61      2.79 o 
   2  11   0       89.04       95.15      5.61 o 
   3  11   0        1.62        1.97      5.85 o 
   0  12   0       62.32       62.69      5.27 o 
   1  12   0        3.20        1.28      3.35 o 
   2  12   0       27.78       33.11      5.37 o 
  -7   0   1       37.26       49.62      7.22 o 
  -5   0   1      240.64      230.52      9.45 o 
  -3   0   1     4724.68     5392.59     30.36 o 
  -1   0   1     2113.33     2295.63     11.32 o 
   1   0   1     1256.01     1670.02     10.17 o 
   3   0   1      505.80      552.96     10.06 o 
   5   0   1      384.56      389.87     12.30 o 
   7   0   1       60.05       67.01      7.99 o 
  -7   1   1        9.38        5.49      5.08 o 
  -6   1   1        6.79        6.92      3.05 o 
  -5   1   1      278.80      276.56      7.05 o 
  -4   1   1        0.72        1.83      1.69 o 
  -3   1   1     2128.01     2159.31    164.17 o 
  -2   1   1     1505.36     1604.55     38.27 o 
  -1   1   1       32.69       37.24      1.21 o 
   0   1   1       10.43       11.57      0.44 o 
   1   1   1      119.10      122.25      4.41 o 
   2   1   1      667.18      717.24      6.66 o 
   3   1   1        3.88        3.61      1.30 o 
   4   1   1       18.18       27.34      2.62 o 
   5   1   1      237.25      238.20     11.68 o 
   6   1   1        0.80        0.18      3.02 o 
   7   1   1       18.53       17.59      4.38 o 
  -7   2   1       70.77       73.10      6.30 o 
  -6   2   1        4.92        8.67      6.09 o 
  -5   2   1       64.21       59.26      4.20 o 
  -4   2   1       19.19       21.17      2.33 o 
  -3   2   1       14.80       19.61      2.21 o 
  -2   2   1       32.16       27.75      1.59 o 
  -1   2   1     1952.49     2109.12     25.22 o 
   0   2   1       74.10       54.79      1.07 o 
   1   2   1    18379.76    20185.18    691.84 o 
   2   2   1      281.51      285.97     12.34 o 
   3   2   1      549.86      566.71     18.48 o 
   4   2   1      808.67      859.65     42.38 o 
   5   2   1        5.04        8.35      2.49 o 
   6   2   1        0.47        0.02      3.06 o 
   7   2   1       26.01       33.43      4.83 o 
  -7   3   1        1.06        1.62      3.84 o 
  -6   3   1        3.86        5.10      3.17 o 
  -5   3   1      321.59      304.77     28.17 o 
  -4   3   1        7.64        2.46      2.04 o 
  -3   3   1     2016.34     2024.06    114.48 o 
  -2   3   1      122.06      117.15      3.91 o 
  -1   3   1      673.84      686.32     14.69 o 
   0   3   1      702.02      649.95      6.11 o 
   1   3   1        8.09        5.25      1.13 o 
   2   3   1      129.69      121.80      7.84 o 
   3   3   1     1105.57     1046.46     70.29 o 
   4   3   1      212.15      201.83     16.90 o 
   5   3   1      479.13      451.63     20.77 o 
   6   3   1       39.48       44.38      4.20 o 
   7   3   1        9.08        5.04      4.30 o 
  -7   4   1       47.16       42.29      5.42 o 
  -6   4   1        2.05        3.21      2.94 o 
  -5   4   1       18.96       18.65      4.65 o 
  -4   4   1      117.01      118.33      4.50 o 
  -3   4   1       77.91       75.02      3.30 o 
  -2   4   1       61.89       64.93      3.07 o 
  -1   4   1     1114.98     1112.63      8.98 o 
   0   4   1      189.06      200.13      2.63 o 
   1   4   1      508.40      514.60     20.28 o 
   2   4   1      182.06      215.71     10.15 o 
   3   4   1       57.61       55.82      8.56 o 
   4   4   1        2.19        0.30      2.47 o 
   5   4   1       17.44       16.26      5.82 o 
   6   4   1        1.91        4.19      3.21 o 
  -6   5   1        7.30        5.65      4.06 o 
  -5   5   1        0.11       -0.43      3.34 o 
  -4   5   1       14.83       16.14      2.89 o 
  -3   5   1      201.69      189.99      5.22 o 
  -2   5   1      818.20      868.64     24.96 o 
  -1   5   1      266.27      288.08      6.81 o 
   0   5   1       37.37       31.03      1.66 o 
   1   5   1     2632.46     2814.34     15.82 o 
   2   5   1       19.95       24.16      2.12 o 
   3   5   1      187.47      219.47     19.19 o 
   4   5   1      666.03      631.52     57.22 o 
   5   5   1      186.11      161.79     13.62 o 
   6   5   1        0.92       -2.64      3.57 o 
  -6   6   1        1.39        1.77      3.70 o 
  -5   6   1        8.08       11.16      6.23 o 
  -4   6   1        0.33       -2.06      2.84 o 
  -3   6   1       97.41      111.52      4.56 o 
  -2   6   1       77.12       84.73      3.74 o 
  -1   6   1       95.08       89.13      3.46 o 
   0   6   1        1.85       -0.05      1.12 o 
   1   6   1     2183.30     2174.65     55.25 o 
   2   6   1       21.93       23.77      2.51 o 
   3   6   1       28.54       24.59      2.78 o 
   4   6   1        8.92       11.67      2.72 o 
   5   6   1       65.40       69.66      4.62 o 
   6   6   1        6.55        3.19      3.36 o 
  -6   7   1       35.36       40.29      6.32 o 
  -5   7   1      101.72      104.10     12.13 o 
  -4   7   1       89.07       83.68      4.83 o 
  -3   7   1      672.32      678.54     19.03 o 
  -2   7   1        1.93       -1.29      1.76 o 
  -1   7   1        9.71       11.30      2.11 o 
   0   7   1      672.59      689.11      6.79 o 
   1   7   1        6.17        6.35      2.53 o 
   2   7   1        0.00        3.37      2.39 o 
   3   7   1        2.24        5.25      3.79 o 
   4   7   1        0.11        4.53      4.97 o 
   5   7   1       10.61        9.53      3.32 o 
   6   7   1       37.66       52.08     13.25 o 
  -5   8   1        0.00       -3.39      3.39 o 
  -4   8   1       58.56       54.20      4.69 o 
  -3   8   1        2.51        2.46      2.50 o 
  -2   8   1       10.87        8.52      2.78 o 
  -1   8   1      371.26      350.80      7.71 o 
   0   8   1       24.09       27.01      1.93 o 
   1   8   1      222.90      216.09      9.79 o 
   2   8   1        6.94        7.12      2.55 o 
   3   8   1       57.90       52.76      7.20 o 
   4   8   1        6.54        0.82      3.32 o 
   5   8   1        5.44        8.54      3.61 o 
  -5   9   1       25.69       21.57      3.97 o 
  -4   9   1        9.55        9.91      4.00 o 
  -3   9   1      131.05      129.07      5.92 o 
  -2   9   1       24.77       23.42      3.31 o 
  -1   9   1       65.83       59.51      3.94 o 
   0   9   1        0.03        0.56      1.60 o 
   1   9   1       16.06        9.08      2.90 o 
   2   9   1       35.52       34.82      3.55 o 
   3   9   1       99.23       97.63      5.40 o 
   4   9   1        3.26        3.65      3.48 o 
   5   9   1       53.38       50.58      5.19 o 
  -4  10   1       21.87       22.36      4.23 o 
  -3  10   1       18.51       17.53      3.62 o 
  -2  10   1        0.17       -2.78      3.02 o 
  -1  10   1       36.01       30.06      3.73 o 
   0  10   1        9.22       13.02      2.30 o 
   1  10   1      108.02      111.77      5.34 o 
   2  10   1        2.26        2.60      4.27 o 
   3  10   1        3.20       -2.78      3.17 o 
   4  10   1        0.08        0.97      3.54 o 
  -3  11   1       39.50       54.14      5.03 o 
  -2  11   1        0.19        2.03      7.36 o 
  -1  11   1        2.68        0.18      3.10 o 
   0  11   1        4.17        5.37      2.16 o 
   1  11   1        3.10        1.47      3.14 o 
   2  11   1        3.40        0.54      3.21 o 
   3  11   1       21.20       12.89      5.89 o 
  -2  12   1       13.32        7.85     10.92 o 
  -1  12   1       22.40       30.04      4.40 o 
   0  12   1        1.36       -2.11      2.40 o 
   1  12   1        0.01       -3.52      3.78 o 
   2  12   1        0.27       -0.20      3.73 o 
  -6   0   2        3.34        9.21      3.84 o 
  -4   0   2      855.34      946.17     15.35 o 
  -2   0   2        3.28        4.47      1.49 o 
   0   0   2     1036.85      827.10      5.05 o 
   2   0   2     2008.18     2614.60     18.06 o 
   4   0   2       31.94       31.20      4.06 o 
   6   0   2       14.42       10.52      4.92 o 
  -7   1   2       12.55       19.41      5.51 o 
  -6   1   2       28.35       28.45      3.59 o 
  -5   1   2        2.30        3.66      2.36 o 
  -4   1   2       35.64       30.05      2.59 o 
  -3   1   2     1129.31     1118.36     93.65 o 
  -2   1   2     1980.15     2100.68     45.67 o 
  -1   1   2     1177.69     1210.13      8.41 o 
   0   1   2      198.19      203.19      3.35 o 
   1   1   2        0.14        0.50      1.33 o 
   2   1   2     1435.20     1557.52     88.15 o 
   3   1   2      110.04      118.50      4.92 o 
   4   1   2      136.53      148.25      4.78 o 
   5   1   2       29.21       35.60      5.62 o 
   6   1   2       11.40        9.80      3.32 o 
   7   1   2        6.37        4.94      4.06 o 
  -7   2   2        2.70        4.65      5.82 o 
  -6   2   2       34.16       32.92      3.88 o 
  -5   2   2      108.46       98.01     10.61 o 
  -4   2   2       26.40       23.33      2.39 o 
  -3   2   2      467.92      541.34     10.90 o 
  -2   2   2     2218.19     2388.26     71.64 o 
  -1   2   2       84.44       77.95      2.98 o 
   0   2   2      225.97      271.10      2.40 o 
   1   2   2     9310.11     9780.60    354.31 o 
   2   2   2      221.21      251.48      9.03 o 
   3   2   2        8.00        8.45      1.79 o 
   4   2   2      515.93      529.79      8.87 o 
   5   2   2       27.46       27.08      3.41 o 
   6   2   2       48.03       37.76      4.42 o 
   7   2   2        0.96        0.92      4.09 o 
  -7   3   2        0.73       -3.84      3.84 o 
  -6   3   2       32.80       27.68      4.01 o 
  -5   3   2       19.55       11.43      3.59 o 
  -4   3   2      541.70      534.59     11.16 o 
  -3   3   2      160.84      156.43     12.34 o 
  -2   3   2     1674.93     1702.80     56.44 o 
  -1   3   2       44.13       46.17      1.76 o 
   0   3   2     1557.70     1522.34     23.33 o 
   1   3   2      144.12      144.16      9.36 o 
   2   3   2     1498.72     1631.70     91.09 o 
   3   3   2      161.86      165.04      8.16 o 
   4   3   2      275.36      276.59     14.69 o 
   5   3   2      316.54      315.56      8.22 o 
   6   3   2       64.58       52.54      4.77 o 
   7   3   2        4.03        5.14      3.60 o 
  -7   4   2        0.73       -4.29      8.85 o 
  -6   4   2       66.61       71.93     11.90 o 
  -5   4   2        0.56       -2.49      2.49 o 
  -4   4   2      107.97       98.89      6.80 o 
  -3   4   2      179.13      169.39      4.61 o 
  -2   4   2       47.72       48.67      2.91 o 
  -1   4   2        6.68        6.96      1.21 o 
   0   4   2      569.34      554.63      9.98 o 
   1   4   2      175.92      177.46      3.85 o 
   2   4   2     3389.30     3678.86    186.97 o 
   3   4   2       23.84       24.45      3.23 o 
   4   4   2        3.48        0.00      3.52 o 
   5   4   2        0.02       -0.38      2.86 o 
   6   4   2       27.54       30.33      4.18 o 
  -6   5   2        0.02        4.54      3.09 o 
  -5   5   2      317.95      302.38     18.31 o 
  -4   5   2      397.44      403.50     16.54 o 
  -3   5   2      146.30      146.04      4.68 o 
  -2   5   2       83.72       82.59      3.23 o 
  -1   5   2       49.41       40.20      4.99 o 
   0   5   2      269.09      283.50      3.62 o 
   1   5   2      788.70      898.10     29.10 o 
   2   5   2      140.79      130.93      4.17 o 
   3   5   2        0.28       -1.01      2.12 o 
   4   5   2      113.92      126.95     16.28 o 
   5   5   2        0.69        3.67      2.78 o 
   6   5   2       10.77        7.14      3.89 o 
  -6   6   2      120.48      105.51     71.22 o 
  -5   6   2        0.99        2.06      2.73 o 
  -4   6   2        0.17        3.22      3.48 o 
  -3   6   2      142.29      151.20      5.09 o 
  -2   6   2      626.39      598.99      9.11 o 
  -1   6   2       21.10       20.96      2.93 o 
   0   6   2       50.61       40.49      1.80 o 
   1   6   2        2.03        0.50      1.72 o 
   2   6   2       28.80       22.94      2.51 o 
   3   6   2        0.05        0.26      4.29 o 
   4   6   2        0.02        3.18      2.56 o 
   5   6   2        1.41        6.12      2.74 o 
   6   6   2       55.19       59.81      5.15 o 
  -6   7   2        0.77       -0.01      3.76 o 
  -5   7   2       28.46       26.93      4.31 o 
  -4   7   2       61.73       56.85      4.49 o 
  -3   7   2      240.57      232.02      6.65 o 
  -2   7   2        5.84        4.05      2.89 o 
  -1   7   2      247.49      266.01      6.09 o 
   0   7   2       29.06       29.03      1.88 o 
   1   7   2        4.94        5.68      1.66 o 
   2   7   2       57.49       62.12      3.35 o 
   3   7   2       43.96       40.33      3.66 o 
   4   7   2      112.47      118.67      6.55 o 
   5   7   2        7.05       -0.72      3.84 o 
   6   7   2        8.99        1.49      4.16 o 
  -5   8   2       10.71       16.97      3.38 o 
  -4   8   2        9.11        1.31      4.40 o 
  -3   8   2        3.61        4.33      5.01 o 
  -2   8   2        6.53        8.14      2.37 o 
  -1   8   2        1.71        2.23      2.27 o 
   0   8   2       47.01       47.21      2.40 o 
   1   8   2       21.17       17.23      2.63 o 
   2   8   2      106.74       93.91      4.48 o 
   3   8   2       70.49       71.74      4.66 o 
   4   8   2       19.47       22.70      4.72 o 
   5   8   2        0.17        3.46      2.88 o 
  -5   9   2        0.88       -2.63      3.83 o 
  -4   9   2       86.11       83.39      8.94 o 
  -3   9   2       55.31       52.99      4.13 o 
  -2   9   2      230.16      231.86      7.16 o 
  -1   9   2       10.37        8.21      2.90 o 
   0   9   2       93.61       80.94      4.88 o 
   1   9   2       22.64       23.17      3.21 o 
   2   9   2       51.81       57.68      4.12 o 
   3   9   2        2.11       -3.56      4.63 o 
   4   9   2       27.33       25.22      3.92 o 
   5   9   2        5.14        6.83      3.62 o 
  -4  10   2        1.32       -1.17      3.77 o 
  -3  10   2        5.95        8.72      3.21 o 
  -2  10   2       16.73       18.95      3.41 o 
  -1  10   2       32.25       35.22      3.89 o 
   0  10   2       91.32       86.03      6.17 o 
   1  10   2        3.88        6.44      3.50 o 
   2  10   2        7.93       -0.59      2.98 o 
   3  10   2       14.03       14.40      3.94 o 
   4  10   2        1.30       -1.18      3.45 o 
  -3  11   2        5.88        0.89      3.86 o 
  -2  11   2       63.05       64.84      5.18 o 
  -1  11   2        0.34        1.48      3.05 o 
   0  11   2        3.50        5.13      1.95 o 
   1  11   2        0.37       -2.53      3.10 o 
   2  11   2       12.50       17.98      4.34 o 
   3  11   2        0.48        6.97      3.30 o 
  -2  12   2       11.98       17.04      4.48 o 
  -1  12   2        0.10        0.45      4.67 o 
   0  12   2        1.33        3.87      2.24 o 
   1  12   2        3.56        2.58      3.57 o 
   2  12   2        1.62       -3.78      3.78 o 
  -7   0   3       74.08       62.22      7.63 o 
  -5   0   3       98.51       93.18      6.55 o 
  -3   0   3      166.55      175.58      5.79 o 
  -1   0   3    26771.63    23903.84    205.75 o 
   1   0   3     4971.60     5334.71     92.67 o 
   3   0   3      145.95      145.38      5.60 o 
   5   0   3       85.18       98.54      7.27 o 
   7   0   3       76.11       78.61      9.12 o 
  -7   1   3       84.26       79.00      5.71 o 
  -6   1   3       95.21       90.65      6.12 o 
  -5   1   3      333.86      323.94     10.04 o 
  -4   1   3        2.01        3.39      1.56 o 
  -3   1   3       72.46       60.60      2.67 o 
  -2   1   3      201.84      221.26      6.70 o 
  -1   1   3     1400.54     1455.66     23.47 o 
   0   1   3      454.17      401.17      5.86 o 
   1   1   3     2134.95     2211.96    123.04 o 
   2   1   3     1226.37     1298.47    114.63 o 
   3   1   3      736.12      841.50     34.73 o 
   4   1   3        1.37        3.43      2.03 o 
   5   1   3      274.93      291.70     15.73 o 
   6   1   3       67.67       76.07      5.06 o 
   7   1   3        3.91        1.78      4.05 o 
  -7   2   3        6.70       10.67      3.70 o 
  -6   2   3       50.30       50.40     12.98 o 
  -5   2   3        0.01        1.81      5.12 o 
  -4   2   3        0.62       -1.09      4.11 o 
  -3   2   3      281.71      262.33      5.13 o 
  -2   2   3      466.70      525.21     12.84 o 
  -1   2   3      196.71      245.50      3.52 o 
   0   2   3    12720.29    12194.73    408.41 o 
   1   2   3     2923.05     3124.51    125.39 o 
   2   2   3      270.07      285.28      4.78 o 
   3   2   3      539.25      603.07      9.54 o 
   4   2   3        0.82        0.92      2.14 o 
   5   2   3      140.84      140.13     17.91 o 
   6   2   3       15.49        3.44      4.49 o 
   7   2   3       24.21       28.49      6.50 o 
  -7   3   3       12.50        9.71      3.97 o 
  -6   3   3       16.11       20.47      3.52 o 
  -5   3   3       26.64       29.27      3.21 o 
  -4   3   3        8.10       12.14      2.01 o 
  -3   3   3       73.27       60.78      2.84 o 
  -2   3   3      806.69      824.79      8.15 o 
  -1   3   3      958.87      900.21      9.52 o 
   0   3   3        1.76        0.43      0.68 o 
   1   3   3     2081.71     2143.26     81.08 o 
   2   3   3     1963.55     2251.82    152.91 o 
   3   3   3      656.99      640.08     35.87 o 
   4   3   3        4.85        2.99      2.81 o 
   5   3   3      230.68      234.56     13.33 o 
   6   3   3        0.56        4.20      3.19 o 
  -7   4   3        8.42        4.75      4.00 o 
  -6   4   3        3.71        5.68      3.08 o 
  -5   4   3        8.34        4.41      3.14 o 
  -4   4   3       12.86       11.27      2.37 o 
  -3   4   3      403.28      421.01     19.17 o 
  -2   4   3      419.63      447.97      6.58 o 
  -1   4   3      995.06     1048.61     23.63 o 
   0   4   3      337.10      322.91      3.79 o 
   1   4   3      449.05      500.24     13.94 o 
   2   4   3      240.97      240.59     22.21 o 
   3   4   3       69.64       68.98      8.78 o 
   4   4   3       27.25       30.55      4.38 o 
   5   4   3      262.32      261.09     14.10 o 
   6   4   3        9.38       11.03      3.29 o 
  -6   5   3       55.47       39.94      5.03 o 
  -5   5   3       12.22        6.48      4.38 o 
  -4   5   3       67.07       70.90      4.20 o 
  -3   5   3      384.72      382.10     18.26 o 
  -2   5   3        2.87        4.69      1.68 o 
  -1   5   3       12.45       12.18      2.48 o 
   0   5   3       51.99       58.71      1.84 o 
   1   5   3       46.57       42.83      2.59 o 
   2   5   3       68.48       65.28      3.20 o 
   3   5   3     1209.58     1224.31     71.57 o 
   4   5   3      328.05      302.00     25.05 o 
   5   5   3       23.52       20.82      5.49 o 
   6   5   3       19.37       13.98      4.79 o 
  -6   6   3       17.70       14.46      4.31 o 
  -5   6   3        3.05       -0.18      2.81 o 
  -4   6   3       45.42       44.11      4.54 o 
  -3   6   3      374.10      352.80     16.81 o 
  -2   6   3       28.77       30.92      2.62 o 
  -1   6   3      446.96      443.60      7.90 o 
   0   6   3       83.19       97.47      2.57 o 
   1   6   3      740.50      702.85      9.19 o 
   2   6   3        3.30        3.19      1.86 o 
   3   6   3       10.55        2.34      2.58 o 
   4   6   3        0.02       -1.83      2.56 o 
   5   6   3       85.25       95.22      5.52 o 
   6   6   3        4.33        8.72      3.71 o 
  -6   7   3       14.32       12.45      4.34 o 
  -5   7   3      123.50      118.71      6.04 o 
  -4   7   3      518.91      498.36     15.66 o 
  -3   7   3        3.99        4.32      2.19 o 
  -2   7   3      110.98      112.02      4.55 o 
  -1   7   3      130.51      119.17      4.34 o 
   0   7   3       21.22       18.13      1.66 o 
   1   7   3      167.54      169.03      5.15 o 
   2   7   3        0.02        1.09      2.51 o 
   3   7   3      173.28      163.02      5.76 o 
   4   7   3       24.34       29.55      3.79 o 
   5   7   3       31.28       34.87      5.24 o 
  -5   8   3       26.84       25.22     10.59 o 
  -4   8   3        2.57        1.97      3.00 o 
  -3   8   3       50.53       40.58      6.50 o 
  -2   8   3      132.99      134.26      5.14 o 
  -1   8   3      602.90      581.85     17.32 o 
   0   8   3       84.92       67.10      2.99 o 
   1   8   3       44.08       40.41      4.65 o 
   2   8   3        0.60        0.08      3.48 o 
   3   8   3       41.68       48.53      4.15 o 
   4   8   3       28.22       26.93      4.18 o 
   5   8   3       38.64       42.03      4.87 o 
  -5   9   3       19.43       20.83      4.08 o 
  -4   9   3        0.22        5.85      2.93 o 
  -3   9   3       55.27       58.83      4.54 o 
  -2   9   3      116.54      125.39      5.60 o 
  -1   9   3       14.20       15.66      2.94 o 
   0   9   3        0.04        0.10      1.80 o 
   1   9   3      116.91      109.90      5.30 o 
   2   9   3        4.76        4.12      2.55 o 
   3   9   3       31.62       30.32      4.01 o 
   4   9   3        0.03       -3.99      3.99 o 
  -4  10   3        5.58        7.73      3.82 o 
  -3  10   3       35.88       33.56      5.42 o 
  -2  10   3        1.10        4.67      4.47 o 
  -1  10   3       22.07       27.32      3.78 o 
   0  10   3        0.97       -0.38      1.97 o 
   1  10   3        1.30       -0.02      2.60 o 
   2  10   3       24.20       27.76      3.62 o 
   3  10   3        0.07        2.88      3.17 o 
   4  10   3       21.37        6.52      5.35 o 
  -3  11   3       22.42       25.15      4.94 o 
  -2  11   3        0.30       -5.01      5.01 o 
  -1  11   3        4.89        5.69      3.23 o 
   0  11   3        3.40        3.65      2.11 o 
   1  11   3      146.48      149.67      6.92 o 
   2  11   3        0.38        2.48      3.56 o 
   3  11   3       15.04       16.92      3.91 o 
  -2  12   3       31.87       31.25      6.86 o 
  -1  12   3       24.12       28.21      4.97 o 
   0  12   3        0.02       -1.13      2.27 o 
   1  12   3       12.22        6.00      3.87 o 
   2  12   3        1.48        2.66      3.47 o 
  -6   0   4       17.64       15.12      4.74 o 
  -4   0   4      584.86      638.92     12.78 o 
  -2   0   4     6205.14     6084.77    118.07 o 
   0   0   4     1426.56     1263.57      7.13 o 
   2   0   4      460.93      539.28      9.20 o 
   4   0   4      513.44      612.99     13.40 o 
   6   0   4      175.44      209.34     10.71 o 
  -7   1   4       31.99       27.49      4.13 o 
  -6   1   4      279.22      262.11     14.42 o 
  -5   1   4        0.03       -1.05      2.28 o 
  -4   1   4      315.72      296.64     20.51 o 
  -3   1   4       25.41       27.38      1.98 o 
  -2   1   4       30.36       29.96      1.64 o 
  -1   1   4      971.78      935.83      6.67 o 
   0   1   4        0.06        1.19      0.51 o 
   1   1   4      272.32      281.61     14.86 o 
   2   1   4     1685.71     1833.66    151.77 o 
   3   1   4        0.59        0.97      3.11 o 
   4   1   4      291.87      310.81     17.05 o 
   5   1   4       13.92       17.37      3.25 o 
   6   1   4       19.71       28.97      4.23 o 
  -7   2   4        0.41       -3.53      3.53 o 
  -6   2   4       18.87       16.87      3.41 o 
  -5   2   4       57.12       49.02      3.61 o 
  -4   2   4       72.78       73.70      3.59 o 
  -3   2   4      812.76      902.36     25.90 o 
  -2   2   4      360.56      363.42      7.82 o 
  -1   2   4      154.80      148.18      6.65 o 
   0   2   4    17235.41    17334.35    462.32 o 
   1   2   4      754.61      822.71     20.40 o 
   2   2   4        0.15        0.79      1.37 o 
   3   2   4       18.98       26.28      2.27 o 
   4   2   4       51.45       61.07      6.89 o 
   5   2   4       59.43       58.07      4.53 o 
   6   2   4      129.47      141.05     11.52 o 
  -7   3   4        0.51        4.30      7.11 o 
  -6   3   4      114.41      106.69      5.64 o 
  -5   3   4        3.88        8.23      2.74 o 
  -4   3   4      331.39      322.11     16.19 o 
  -3   3   4       39.77       52.99      2.82 o 
  -2   3   4       18.69       20.99      1.68 o 
  -1   3   4      867.18      924.05     17.04 o 
   0   3   4      843.55      795.45     11.62 o 
   1   3   4     1008.52     1143.40     24.94 o 
   2   3   4     1123.24     1052.86     54.67 o 
   3   3   4      335.81      354.52     26.29 o 
   4   3   4     1435.31     1533.40     72.83 o 
   5   3   4      242.03      237.75      7.62 o 
   6   3   4        2.88        0.34      3.60 o 
  -7   4   4        4.85        3.13      3.71 o 
  -6   4   4        5.69       12.71      4.47 o 
  -5   4   4      125.62      115.84      5.23 o 
  -4   4   4       87.74       84.05      4.09 o 
  -3   4   4        2.28       -0.67      1.67 o 
  -2   4   4     1659.65     1754.19     13.05 o 
  -1   4   4        0.49        1.76      1.18 o 
   0   4   4       84.77       85.01      1.97 o 
   1   4   4        0.95        4.70      1.85 o 
   2   4   4      394.22      401.90      8.19 o 
   3   4   4       26.28       24.22      2.47 o 
   4   4   4       57.64       52.41      3.88 o 
   5   4   4       27.89       29.71      6.79 o 
   6   4   4       58.56       58.03      6.01 o 
  -6   5   4      255.37      247.87      8.45 o 
  -5   5   4       25.80       21.81      3.52 o 
  -4   5   4      217.33      218.61      9.38 o 
  -3   5   4      270.92      260.55      6.12 o 
  -2   5   4      487.50      496.14     13.45 o 
  -1   5   4        0.81        3.00      1.65 o 
   0   5   4      506.51      544.71      5.19 o 
   1   5   4       26.85       26.66      2.26 o 
   2   5   4     1143.84     1215.06     49.97 o 
   3   5   4      282.72      290.95     19.15 o 
   4   5   4      298.45      273.23     12.50 o 
   5   5   4       11.02        9.98      3.44 o 
   6   5   4        1.23        2.92      3.28 o 
  -6   6   4        0.47       -1.17      3.67 o 
  -5   6   4        6.12        4.56      3.30 o 
  -4   6   4        0.26        0.12      2.44 o 
  -3   6   4       57.12       62.13      4.13 o 
  -2   6   4      776.93      752.01     10.06 o 
  -1   6   4       10.87        9.82      1.83 o 
   0   6   4      943.89      922.39      9.81 o 
   1   6   4       11.55        8.11      1.86 o 
   2   6   4        6.24        6.26      1.98 o 
   3   6   4       14.64       13.09      2.65 o 
   4   6   4       35.87       35.40      3.60 o 
   5   6   4        2.78        3.93      3.02 o 
   6   6   4       87.57       73.45     11.04 o 
  -6   7   4       49.65       42.10      4.56 o 
  -5   7   4        0.02       -2.33      3.17 o 
  -4   7   4      343.12      339.79      8.81 o 
  -3   7   4        6.17        7.24      2.60 o 
  -2   7   4        5.91        3.22      2.28 o 
  -1   7   4        0.44       -2.07      2.07 o 
   0   7   4      226.13      211.28      4.04 o 
   1   7   4      344.67      371.60     11.69 o 
   2   7   4       93.48       89.37      4.45 o 
   3   7   4       12.45       19.49      2.79 o 
   4   7   4       76.06       86.26     12.64 o 
   5   7   4       11.47        4.61      4.00 o 
  -5   8   4        0.03       -1.43      3.29 o 
  -4   8   4       13.54        8.58      5.21 o 
  -3   8   4       15.66       22.65      3.72 o 
  -2   8   4      257.64      252.00      7.03 o 
  -1   8   4        9.07       17.05      2.73 o 
   0   8   4      227.28      212.90      4.42 o 
   1   8   4        0.17       -1.78      2.31 o 
   2   8   4        3.91        3.98      2.91 o 
   3   8   4       14.26       14.26      3.07 o 
   4   8   4        9.04        9.86      3.20 o 
   5   8   4       24.38       20.84      4.54 o 
  -5   9   4        2.28       -3.53      3.53 o 
  -4   9   4       34.18       24.48      4.31 o 
  -3   9   4      216.67      206.32      9.01 o 
  -2   9   4       11.65       15.89      2.99 o 
  -1   9   4       11.72       13.78      2.84 o 
   0   9   4       16.35       17.81      2.11 o 
   1   9   4       52.90       50.40      7.29 o 
   2   9   4      154.46      139.33      6.28 o 
   3   9   4        0.00        2.70      2.65 o 
   4   9   4       41.50       44.28      4.34 o 
  -4  10   4        0.02       -2.16      3.78 o 
  -3  10   4        3.62        7.66      6.59 o 
  -2  10   4      161.74      161.56      7.07 o 
  -1  10   4        2.16       -0.09      8.83 o 
   0  10   4      114.89      106.46      4.63 o 
   1  10   4       30.99       31.06      3.99 o 
   2  10   4       48.76       43.77      4.49 o 
   3  10   4       11.55       15.53      3.74 o 
   4  10   4       31.53       49.74      5.67 o 
  -3  11   4       11.49        7.30      4.63 o 
  -2  11   4       26.58       21.00      4.34 o 
  -1  11   4       10.45        4.15      5.30 o 
   0  11   4        0.10       -0.60      2.17 o 
   1  11   4       10.34        4.77      4.97 o 
   2  11   4      101.74      107.11      6.43 o 
   3  11   4        0.92        5.18      4.42 o 
  -2  12   4       40.82       47.52      5.11 o 
  -1  12   4        8.24       12.21      3.57 o 
   0  12   4        4.05        3.15      2.55 o 
   1  12   4        0.00       -1.90      3.76 o 
  -7   0   5        0.19        2.30      5.10 o 
  -5   0   5       20.25       22.26      4.11 o 
  -3   0   5        2.26       -2.17      2.17 o 
  -1   0   5     6085.59     5090.13     99.65 o 
   1   0   5      408.78      426.45      7.39 o 
   3   0   5      243.43      280.85      8.23 o 
   5   0   5       71.66       96.41      7.27 o 
  -7   1   5        0.01        3.51      6.18 o 
  -6   1   5        0.19       -3.15      3.15 o 
  -5   1   5      163.23      147.58     13.58 o 
  -4   1   5       87.45       93.32      9.51 o 
  -3   1   5      543.50      490.20     30.79 o 
  -2   1   5      712.07      735.18     37.36 o 
  -1   1   5      241.58      221.01      3.59 o 
   0   1   5     1628.99     1437.72     19.79 o 
   1   1   5      303.06      313.66      4.55 o 
   2   1   5      122.36      128.92      3.63 o 
   3   1   5      202.31      194.74     16.02 o 
   4   1   5       70.56       74.68      4.81 o 
   5   1   5      262.31      272.15      7.78 o 
   6   1   5      141.71      147.70      7.72 o 
  -7   2   5       24.02       19.28      4.19 o 
  -6   2   5        4.33        1.91      5.33 o 
  -5   2   5        8.91        6.98      2.49 o 
  -4   2   5       84.79       86.60      5.42 o 
  -3   2   5     2093.93     2288.98     62.43 o 
  -2   2   5        7.09        8.83      1.18 o 
  -1   2   5     4371.66     4413.13     49.01 o 
   0   2   5      917.36      911.76     14.72 o 
   1   2   5     1073.18     1115.26     40.19 o 
   2   2   5     1066.37     1256.88     70.84 o 
   3   2   5      182.57      213.18      5.24 o 
   4   2   5      115.08      112.70      5.92 o 
   5   2   5       25.60       31.50      3.92 o 
   6   2   5       19.81       26.94      4.47 o 
  -7   3   5       24.25       24.05      6.64 o 
  -6   3   5        5.58        4.90      2.94 o 
  -5   3   5     1002.37      965.73     26.75 o 
  -4   3   5      252.07      235.32     14.83 o 
  -3   3   5     1460.20     1557.34     13.18 o 
  -2   3   5     1010.15     1127.61     10.00 o 
  -1   3   5      201.99      225.89      4.21 o 
   0   3   5       28.89       25.65      1.23 o 
   1   3   5     2032.39     2206.97     69.53 o 
   2   3   5      285.59      295.11      5.66 o 
   3   3   5      460.97      525.54     22.77 o 
   4   3   5      283.20      314.97     12.27 o 
   5   3   5      255.61      249.28     24.00 o 
   6   3   5        0.00        3.52      3.32 o 
  -7   4   5       35.50       31.16      4.63 o 
  -6   4   5       12.46        6.35      3.77 o 
  -5   4   5       25.98       26.02      3.33 o 
  -4   4   5       53.59       49.55      5.87 o 
  -3   4   5       23.92       26.65      2.46 o 
  -2   4   5      716.30      779.88     12.91 o 
  -1   4   5      382.40      381.47      5.91 o 
   0   4   5       59.28       56.76      1.79 o 
   1   4   5     6898.30     6923.03    108.22 o 
   2   4   5     1003.58     1031.65     37.03 o 
   3   4   5       32.24       33.69      3.05 o 
   4   4   5       59.89       65.46      3.99 o 
   5   4   5       10.22       12.17      3.26 o 
   6   4   5        0.20        0.61      4.85 o 
  -6   5   5       96.15       93.13     14.27 o 
  -5   5   5      333.93      345.09     17.45 o 
  -4   5   5      175.42      160.71     12.13 o 
  -3   5   5       29.82       28.84      2.50 o 
  -2   5   5      110.24      112.75      3.92 o 
  -1   5   5      398.36      397.25      6.52 o 
   0   5   5      232.21      234.54      3.65 o 
   1   5   5      373.85      381.36     24.26 o 
   2   5   5      108.99      118.73      4.30 o 
   3   5   5      582.82      556.58     18.32 o 
   4   5   5        0.02       -0.34      2.38 o 
   5   5   5       21.14       17.16      6.23 o 
   6   5   5       11.02       14.23     10.11 o 
  -6   6   5        9.64        6.65      3.86 o 
  -5   6   5        8.25       11.92      6.52 o 
  -4   6   5       76.86       72.14      6.37 o 
  -3   6   5       76.44       74.51      3.93 o 
  -2   6   5       43.69       37.72      2.80 o 
  -1   6   5      390.80      384.05      7.15 o 
   0   6   5        0.12       -0.03      1.14 o 
   1   6   5       79.23       72.46      3.66 o 
   2   6   5        1.05        0.98      2.09 o 
   3   6   5      122.35      131.98      5.87 o 
   4   6   5        0.76        1.96      3.61 o 
   5   6   5        9.02        8.94      3.36 o 
  -6   7   5       26.80       37.02     10.09 o 
  -5   7   5       34.11       35.58      5.30 o 
  -4   7   5        1.15        5.55      2.48 o 
  -3   7   5        0.06       -0.15      2.48 o 
  -2   7   5        6.81       11.08      2.11 o 
  -1   7   5        9.27       10.30      2.21 o 
   0   7   5        0.00        0.31      1.37 o 
   1   7   5       11.74       10.35      2.41 o 
   2   7   5        6.91        7.73      2.21 o 
   3   7   5      229.67      213.71     16.38 o 
   4   7   5        5.12       -0.97      3.11 o 
   5   7   5       16.52       20.59      7.07 o 
  -5   8   5        1.92        3.07      3.31 o 
  -4   8   5        7.91        4.16      3.60 o 
  -3   8   5       29.12       26.62      3.70 o 
  -2   8   5       11.70        3.95      2.69 o 
  -1   8   5      234.34      244.75      6.73 o 
   0   8   5       52.52       56.98      3.11 o 
   1   8   5      254.68      235.29     13.58 o 
   2   8   5       17.50       20.31      2.93 o 
   3   8   5        0.00       -2.95      2.95 o 
   4   8   5        4.65        0.91      3.32 o 
   5   8   5       42.15       53.68      5.96 o 
  -5   9   5       66.96       80.29      7.90 o 
  -4   9   5       21.18       21.49      4.09 o 
  -3   9   5      326.29      326.75      9.17 o 
  -2   9   5        0.01       -1.31      4.99 o 
  -1   9   5       24.13       23.44      7.63 o 
   0   9   5       65.39       63.18      3.75 o 
   1   9   5       25.11       24.55      3.30 o 
   2   9   5       27.75       24.51      3.16 o 
   3   9   5       52.32       51.55      4.62 o 
   4   9   5        0.28        0.47      3.33 o 
  -4  10   5       10.02       14.12      4.74 o 
  -3  10   5       18.70       17.84      3.93 o 
  -2  10   5       49.95       55.36      6.46 o 
  -1  10   5      411.26      427.63     10.10 o 
   0  10   5        6.76        7.67      2.16 o 
   1  10   5       12.84       14.37      3.11 o 
   2  10   5        0.43        1.11      2.95 o 
   3  10   5        4.34        2.95      3.25 o 
  -3  11   5       86.36       82.89      6.30 o 
  -2  11   5       49.61       49.55      8.44 o 
  -1  11   5       11.89       12.81      3.90 o 
   0  11   5        5.65        2.61      2.31 o 
   1  11   5        0.06        3.10      3.30 o 
   2  11   5        2.88        1.64      3.77 o 
   3  11   5       23.69       33.18      6.28 o 
  -2  12   5        0.38        4.48      3.67 o 
  -1  12   5        9.81        8.67      5.33 o 
   0  12   5        1.53       -1.54      2.58 o 
   1  12   5        2.36       -3.94      3.94 o 
  -6   0   6      187.32      197.48     10.35 o 
  -4   0   6       23.11       22.08      3.25 o 
  -2   0   6      388.50      346.23      7.48 o 
   0   0   6     5783.01     4799.18     91.34 o 
   2   0   6      238.83      275.22      7.42 o 
   4   0   6      574.26      623.56     14.36 o 
   6   0   6        2.27        0.45      5.82 o 
  -7   1   6       22.09       20.92      4.02 o 
  -6   1   6      154.63      144.17      6.40 o 
  -5   1   6        8.77        8.30      2.56 o 
  -4   1   6      524.79      500.54     30.50 o 
  -3   1   6       15.74       13.89      1.84 o 
  -2   1   6      169.16      172.58      7.53 o 
  -1   1   6      362.54      365.38      4.94 o 
   0   1   6        2.99        3.28      0.67 o 
   1   1   6        1.97        0.51      2.21 o 
   2   1   6      587.63      621.23     32.29 o 
   3   1   6      163.19      170.37     13.58 o 
   4   1   6      263.02      286.09     17.56 o 
   5   1   6      320.68      340.03     20.57 o 
   6   1   6      109.89      122.28      6.51 o 
  -7   2   6        0.81       -1.86      3.29 o 
  -6   2   6        5.16        6.18      7.31 o 
  -5   2   6       21.84       20.29      3.28 o 
  -4   2   6      204.26      199.30      7.03 o 
  -3   2   6       10.73       19.96      4.85 o 
  -2   2   6       82.52       67.20      2.60 o 
  -1   2   6      987.52     1016.36     39.95 o 
   0   2   6        8.53        7.12      0.82 o 
   1   2   6      481.41      464.21     13.49 o 
   2   2   6      880.98     1011.39     50.54 o 
   3   2   6       38.49       33.73      2.81 o 
   4   2   6       49.97       57.42      7.16 o 
   5   2   6       36.23       45.96      4.97 o 
   6   2   6       20.79       26.96      4.72 o 
  -7   3   6        1.69        5.03     11.04 o 
  -6   3   6       16.72       11.17      5.35 o 
  -5   3   6      263.95      263.77     10.67 o 
  -4   3   6      467.22      455.01     11.07 o 
  -3   3   6        6.80        9.01      1.82 o 
  -2   3   6        1.43        0.55      2.28 o 
  -1   3   6       29.62       40.60      2.10 o 
   0   3   6      732.23      674.36     11.99 o 
   1   3   6      490.85      532.96     24.09 o 
   2   3   6     1229.14     1232.05     76.92 o 
   3   3   6        2.86        6.39      2.15 o 
   4   3   6        8.62        3.77      3.19 o 
   5   3   6       10.64       14.49      3.13 o 
   6   3   6        4.86        6.44      3.65 o 
  -7   4   6        3.87        9.95      4.97 o 
  -6   4   6       27.17       24.89      4.28 o 
  -5   4   6        0.94       -2.81      2.81 o 
  -4   4   6       40.21       49.01      6.28 o 
  -3   4   6      476.94      534.58      8.34 o 
  -2   4   6      911.51      954.20     10.15 o 
  -1   4   6        6.76        5.10      1.53 o 
   0   4   6      129.38      115.11      2.80 o 
   1   4   6     1864.55     1822.92     79.73 o 
   2   4   6       22.78       23.68      2.42 o 
   3   4   6       49.36       59.00      7.92 o 
   4   4   6       95.78      108.85     12.69 o 
   5   4   6        5.92        5.49      3.05 o 
   6   4   6       30.54       24.48      4.17 o 
  -6   5   6        6.75       -0.01      3.72 o 
  -5   5   6       45.66       51.65      4.20 o 
  -4   5   6      215.95      198.66      6.26 o 
  -3   5   6        6.87        4.70      2.23 o 
  -2   5   6      602.30      632.83      8.94 o 
  -1   5   6       59.49       61.18      3.10 o 
   0   5   6      424.23      393.29      8.67 o 
   1   5   6      106.09       97.11      3.98 o 
   2   5   6        7.29        7.96      2.31 o 
   3   5   6       70.23       57.17      4.13 o 
   4   5   6       27.15       36.35      3.56 o 
   5   5   6       46.54       35.01      7.07 o 
   6   5   6        0.04       -0.20      3.72 o 
  -6   6   6       25.52       20.45      4.36 o 
  -5   6   6        1.19        0.93      2.78 o 
  -4   6   6        2.86        1.29      3.30 o 
  -3   6   6       34.50       32.40      3.06 o 
  -2   6   6      240.75      229.21      5.93 o 
  -1   6   6       26.55       27.21      3.68 o 
   0   6   6      334.68      319.37      8.21 o 
   1   6   6        4.11        6.00      2.12 o 
   2   6   6      492.41      453.26     16.66 o 
   3   6   6       64.14       58.23      4.12 o 
   4   6   6       24.63       26.59      3.53 o 
   5   6   6        1.80       -2.62      4.42 o 
  -6   7   6        8.87       19.19      3.63 o 
  -5   7   6       14.70       19.58      4.58 o 
  -4   7   6       83.70      101.84      7.43 o 
  -3   7   6       44.68       48.03      5.01 o 
  -2   7   6        7.66        5.73      2.44 o 
  -1   7   6       10.44        5.02      6.21 o 
   0   7   6      112.89      105.04      4.18 o 
   1   7   6        0.05        0.47      3.25 o 
   2   7   6       66.54       67.92      4.20 o 
   3   7   6       14.59       10.05      3.07 o 
   4   7   6       63.28       53.66      4.54 o 
   5   7   6        2.85        2.84      3.58 o 
  -5   8   6        8.75       11.13      3.68 o 
  -4   8   6       15.81       13.10      6.37 o 
  -3   8   6        7.93       10.39      4.06 o 
  -2   8   6      235.81      218.46      6.68 o 
  -1   8   6      133.49      133.91      5.53 o 
   0   8   6      507.26      486.87     10.03 o 
   1   8   6       16.93        8.94      5.39 o 
   2   8   6       20.76       19.73      6.91 o 
   3   8   6        5.71        2.10      2.84 o 
   4   8   6       30.71       35.51      6.79 o 
  -5   9   6        0.11        2.98      3.40 o 
  -4   9   6        2.84        4.88      6.32 o 
  -3   9   6      100.76       98.74      5.82 o 
  -2   9   6        5.70       10.29      2.88 o 
  -1   9   6        0.92       -2.94      2.94 o 
   0   9   6       26.55       27.31      2.44 o 
   1   9   6       46.38       38.83      4.67 o 
   2   9   6       11.73       15.60      3.35 o 
   3   9   6        0.01        0.04      4.27 o 
   4   9   6       24.51       20.82      6.93 o 
  -4  10   6       23.11       21.57      4.62 o 
  -3  10   6        0.23        2.64      3.56 o 
  -2  10   6      111.98      119.11      6.02 o 
  -1  10   6       12.37        7.30      5.71 o 
   0  10   6        7.82        9.48      2.18 o 
   1  10   6        7.18        6.97      3.18 o 
   2  10   6        0.97        2.19      3.13 o 
   3  10   6       18.92       21.74      3.85 o 
  -3  11   6        0.38        1.15      3.83 o 
  -2  11   6      111.88      132.46     11.99 o 
  -1  11   6        0.50       -1.49      5.28 o 
   0  11   6       25.78       28.94      2.82 o 
   1  11   6        9.71       13.33      4.29 o 
   2  11   6       16.26       28.30      4.79 o 
  -1  12   6        8.05       14.04      3.38 o 
   0  12   6       23.13       28.58      3.09 o 
   1  12   6        3.74       -1.54      3.67 o 
  -7   0   7        0.12        0.95      4.88 o 
  -5   0   7        0.20       -2.17      3.57 o 
  -3   0   7     1490.91     1456.74     17.84 o 
  -1   0   7     1242.13     1191.08     13.26 o 
   1   0   7        0.10        1.13      1.44 o 
   3   0   7      198.20      236.06      8.32 o 
   5   0   7      127.34      151.08      9.08 o 
  -7   1   7       78.98       74.59      5.91 o 
  -6   1   7        1.67        5.19      3.25 o 
  -5   1   7       41.69       36.35      3.38 o 
  -4   1   7      352.86      319.40     18.59 o 
  -3   1   7      297.94      271.42      6.99 o 
  -2   1   7       93.59       87.81      3.23 o 
  -1   1   7      477.70      487.71      7.44 o 
   0   1   7       11.27       15.70      1.61 o 
   1   1   7     1256.10     1205.37     40.97 o 
   2   1   7      317.61      338.51     16.92 o 
   3   1   7      275.04      281.82     14.58 o 
   4   1   7        5.91        4.54      3.23 o 
   5   1   7       35.14       37.66      4.62 o 
   6   1   7        0.37        6.37      3.86 o 
  -7   2   7       40.42       42.11      4.74 o 
  -6   2   7       46.14       39.31      9.57 o 
  -5   2   7       43.91       39.74      7.02 o 
  -4   2   7        6.56        5.20      2.03 o 
  -3   2   7       17.07       19.83      3.57 o 
  -2   2   7        5.65       14.68      2.51 o 
  -1   2   7      265.32      250.30      4.70 o 
   0   2   7        1.38        2.14      0.84 o 
   1   2   7      123.14      109.19      8.63 o 
   2   2   7      257.02      299.64     21.89 o 
   3   2   7      234.35      228.28     13.86 o 
   4   2   7       55.57       54.79     10.20 o 
   5   2   7      139.18      160.75      6.58 o 
   6   2   7        2.78        2.27      5.35 o 
  -7   3   7       21.09       10.89      5.58 o 
  -6   3   7        5.50       11.24      3.49 o 
  -5   3   7       49.40       45.59      4.79 o 
  -4   3   7        0.74       -0.57      4.11 o 
  -3   3   7       33.01       35.55      4.81 o 
  -2   3   7      727.36      775.45     17.05 o 
  -1   3   7      279.89      287.43     18.26 o 
   0   3   7       35.84       29.75      1.41 o 
   1   3   7      197.59      185.28      5.20 o 
   2   3   7       26.88       21.75      2.55 o 
   3   3   7      184.78      180.95     14.96 o 
   4   3   7       34.55       30.54      3.38 o 
   5   3   7        0.08        1.06      2.86 o 
   6   3   7        1.35       -0.76      3.89 o 
  -7   4   7        0.17        0.39      3.51 o 
  -6   4   7       51.85       43.80      7.09 o 
  -5   4   7      155.15      169.76      6.24 o 
  -4   4   7       26.20       21.64      2.88 o 
  -3   4   7      506.50      525.87      8.61 o 
  -2   4   7      255.65      297.45      6.03 o 
  -1   4   7        0.17        2.81      1.35 o 
   0   4   7       52.63       55.02      2.29 o 
   1   4   7      410.99      406.19     16.73 o 
   2   4   7        0.47        3.88      1.74 o 
   3   4   7       25.20       26.60      4.56 o 
   4   4   7       12.66       11.76      2.76 o 
   5   4   7       85.20       86.98      5.30 o 
   6   4   7        3.20        5.77      3.70 o 
  -6   5   7       13.32       19.00      6.57 o 
  -5   5   7       63.94       72.43      4.85 o 
  -4   5   7       25.63       30.10      3.07 o 
  -3   5   7        6.61       13.10      2.66 o 
  -2   5   7        3.85        6.47      1.88 o 
  -1   5   7      269.00      261.48      5.80 o 
   0   5   7       17.77       19.43      1.64 o 
   1   5   7      788.96      827.51     18.13 o 
   2   5   7       46.18       49.81      5.12 o 
   3   5   7      197.64      186.22      8.97 o 
   4   5   7       28.15       27.04      5.28 o 
   5   5   7        3.29        6.60      3.68 o 
  -6   6   7        2.11        0.95      3.47 o 
  -5   6   7       37.29       38.59      4.03 o 
  -4   6   7        3.10       -2.87      2.87 o 
  -3   6   7      239.21      232.07     15.53 o 
  -2   6   7        2.99        3.05      2.12 o 
  -1   6   7      619.96      621.04     18.17 o 
   0   6   7        9.68        8.17      1.39 o 
   1   6   7       86.57       78.50      3.96 o 
   2   6   7      242.99      217.23      6.57 o 
   3   6   7        4.97        9.16      3.02 o 
   4   6   7        0.43        0.64      2.81 o 
   5   6   7      145.02      157.26      7.10 o 
  -6   7   7        1.54        2.63      3.90 o 
  -5   7   7       23.86       30.22      5.71 o 
  -4   7   7        0.97        1.40      3.34 o 
  -3   7   7       30.36       32.47      3.43 o 
  -2   7   7        4.61        4.76      2.20 o 
  -1   7   7       23.65       25.06      3.81 o 
   0   7   7        3.73        4.57      1.65 o 
   1   7   7       29.23       36.66      3.06 o 
   2   7   7       18.65       19.70      3.33 o 
   3   7   7        1.01        3.97      3.00 o 
   4   7   7       38.03       39.29      3.85 o 
   5   7   7        2.75       -3.27      3.92 o 
  -5   8   7        5.62        7.61      3.45 o 
  -4   8   7        4.34        7.87      2.94 o 
  -3   8   7       54.39       53.56      4.17 o 
  -2   8   7        7.18        0.67      2.56 o 
  -1   8   7       47.09       49.98      4.26 o 
   0   8   7      105.34      103.13      4.57 o 
   1   8   7        1.65        4.65      2.28 o 
   2   8   7       68.76       61.43      8.06 o 
   3   8   7       18.49       22.51      4.40 o 
   4   8   7        0.07       -3.70      3.70 o 
  -5   9   7        0.13       -3.75      3.75 o 
  -4   9   7       54.56       52.45      4.68 o 
  -3   9   7        5.11        1.67      8.64 o 
  -2   9   7       63.49       72.21      4.79 o 
  -1   9   7        1.11        3.82      3.03 o 
   0   9   7        0.57        0.70      1.91 o 
   1   9   7      154.25      139.96      6.08 o 
   2   9   7       22.90       17.05      3.46 o 
   3   9   7        8.95       10.08      3.46 o 
   4   9   7        4.34        4.24      9.62 o 
  -4  10   7        6.41       10.26      3.94 o 
  -3  10   7       46.01       43.02      5.27 o 
  -2  10   7       10.53       17.16      3.55 o 
  -1  10   7       51.89       52.39      4.42 o 
   0  10   7        7.24        7.59      2.22 o 
   1  10   7       14.97       23.14      3.69 o 
   2  10   7       11.20       11.03      3.52 o 
   3  10   7        0.41       -0.12      3.48 o 
  -3  11   7        4.60        1.71      4.00 o 
  -2  11   7       41.39       46.30      4.82 o 
  -1  11   7        4.41        7.92      3.30 o 
   0  11   7        0.01        1.49      2.84 o 
   1  11   7       71.69       71.75      5.77 o 
   2  11   7        0.94        3.19      3.65 o 
  -1  12   7        0.41        1.85      3.62 o 
   0  12   7        3.02        0.03      4.28 o 
  -6   0   8       11.04        7.04      4.79 o 
  -4   0   8      104.42      101.59      6.23 o 
  -2   0   8       98.00       99.62      4.56 o 
   0   0   8      162.52      146.02      3.72 o 
   2   0   8      866.73      824.66     13.94 o 
   4   0   8      301.08      313.26     11.03 o 
   6   0   8      256.40      279.80     13.51 o 
  -7   1   8       13.84       13.38      4.02 o 
  -6   1   8       79.87       72.02      4.94 o 
  -5   1   8      146.15      143.13     11.90 o 
  -4   1   8      161.30      164.74      5.26 o 
  -3   1   8      126.39      132.80      5.24 o 
  -2   1   8      254.87      266.88      5.26 o 
  -1   1   8      611.06      618.50     11.05 o 
   0   1   8     1192.67     1071.39      9.92 o 
   1   1   8      130.40      124.08      3.72 o 
   2   1   8      115.46      107.53      4.99 o 
   3   1   8       46.33       47.80      3.43 o 
   4   1   8      185.87      186.13      6.39 o 
   5   1   8      108.06      115.52      6.06 o 
   6   1   8       83.32       88.71      6.27 o 
  -7   2   8        0.16        2.09      3.65 o 
  -6   2   8       12.54       18.80      3.79 o 
  -5   2   8        3.51        3.42      3.79 o 
  -4   2   8      363.34      364.16     16.08 o 
  -3   2   8        0.07       -0.49      1.62 o 
  -2   2   8     4283.84     4405.51     20.91 o 
  -1   2   8      182.55      165.92      4.12 o 
   0   2   8       56.92       54.37      1.80 o 
   1   2   8      349.40      372.84     20.46 o 
   2   2   8       14.59       17.49      4.18 o 
   3   2   8      182.37      179.62      5.69 o 
   4   2   8        7.21        6.59      2.72 o 
   5   2   8        0.38       -3.08      3.08 o 
   6   2   8       66.27       76.20      6.14 o 
  -7   3   8        7.15       11.12      3.67 o 
  -6   3   8      479.86      440.68     33.45 o 
  -5   3   8      226.44      216.00      7.86 o 
  -4   3   8      259.69      266.46      7.48 o 
  -3   3   8       54.04       69.49      3.41 o 
  -2   3   8      316.43      361.85      8.55 o 
  -1   3   8       46.61       47.67      4.76 o 
   0   3   8      234.84      230.59      6.97 o 
   1   3   8        0.27       -1.78      2.37 o 
   2   3   8     1079.89     1088.92     80.99 o 
   3   3   8       24.87       19.57      2.97 o 
   4   3   8       92.58       84.41     13.39 o 
   5   3   8        2.83        1.80      3.35 o 
   6   3   8        0.01        3.48      5.96 o 
  -6   4   8        1.93        3.21      3.64 o 
  -5   4   8       35.39       29.75      4.05 o 
  -4   4   8       33.89       35.30      4.18 o 
  -3   4   8       32.41       39.43      3.54 o 
  -2   4   8       95.53       96.43      4.83 o 
  -1   4   8       63.46       59.59      2.89 o 
   0   4   8      854.48      882.20     21.08 o 
   1   4   8      173.00      176.96      8.34 o 
   2   4   8        0.56        2.90      2.19 o 
   3   4   8        0.25        3.19      2.57 o 
   4   4   8       48.78       48.79      5.94 o 
   5   4   8        0.94        4.23      3.88 o 
  -6   5   8       27.28       21.89      5.39 o 
  -5   5   8      116.59      114.55      5.73 o 
  -4   5   8       63.25       58.96      4.08 o 
  -3   5   8       46.38       38.67      3.06 o 
  -2   5   8      163.99      186.33      5.21 o 
  -1   5   8       76.49       76.89      3.50 o 
   0   5   8      764.98      742.01     17.03 o 
   1   5   8       81.17       83.73      5.62 o 
   2   5   8      670.38      627.09     34.55 o 
   3   5   8        0.19        2.46      2.44 o 
   4   5   8        9.62        6.56      5.15 o 
   5   5   8       11.56        9.48      3.51 o 
  -6   6   8        4.23        0.72      3.56 o 
  -5   6   8        1.13        0.69      3.13 o 
  -4   6   8      109.24      106.65      5.30 o 
  -3   6   8        0.55        0.13      3.23 o 
  -2   6   8      166.58      171.06      7.14 o 
  -1   6   8       39.06       35.76      3.32 o 
   0   6   8       65.76       66.72      3.15 o 
   1   6   8      127.03      121.17      4.99 o 
   2   6   8      685.39      647.87     21.95 o 
   3   6   8       16.84       12.15      3.43 o 
   4   6   8       68.12       63.94      5.87 o 
   5   6   8        7.30        3.83      4.04 o 
  -6   7   8       28.62       24.75      5.55 o 
  -5   7   8        4.52        3.98      3.41 o 
  -4   7   8       16.85       15.35      3.29 o 
  -3   7   8       28.82       30.82      3.80 o 
  -2   7   8        2.16        0.01      2.22 o 
  -1   7   8       15.07       19.43      2.80 o 
   0   7   8        6.75        6.78      1.84 o 
   1   7   8       19.50       16.53      3.27 o 
   2   7   8      333.89      295.12      8.23 o 
   3   7   8       12.61       13.97      5.35 o 
   4   7   8        3.03        4.11      3.34 o 
  -5   8   8        2.79        1.49      3.71 o 
  -4   8   8        4.66        6.63      3.38 o 
  -3   8   8       17.43       13.60      3.22 o 
  -2   8   8      364.62      382.01     12.93 o 
  -1   8   8      314.70      325.69     25.00 o 
   0   8   8       82.24       78.91      4.22 o 
   1   8   8       25.30       25.62      5.03 o 
   2   8   8        8.35        6.57      3.08 o 
   3   8   8      106.25      100.98      5.68 o 
   4   8   8       13.60       23.93      4.35 o 
  -4   9   8       20.38       17.51      7.95 o 
  -3   9   8       41.71       44.36      7.18 o 
  -2   9   8       19.77       19.15      3.51 o 
  -1   9   8        1.39       -0.18      2.80 o 
   0   9   8       21.43       21.19      2.43 o 
   1   9   8        5.28        7.34      2.97 o 
   2   9   8       50.75       45.74      4.27 o 
   3   9   8        1.39        4.47      3.46 o 
  -4  10   8       15.83       10.39      4.20 o 
  -3  10   8        7.06        8.21      3.79 o 
  -2  10   8       90.59       87.27      9.55 o 
  -1  10   8        8.61       15.94      5.64 o 
   0  10   8       14.69       16.61      3.37 o 
   1  10   8        0.64        0.45      3.66 o 
   2  10   8        0.00        1.98      3.17 o 
   3  10   8        0.09        8.05      3.01 o 
  -3  11   8       40.01       49.30      6.55 o 
  -2  11   8       27.56       34.13      4.46 o 
  -1  11   8        1.41       -2.18      3.77 o 
   0  11   8        9.88       13.17      2.61 o 
   1  11   8        4.66        6.93      7.18 o 
  -7   0   9        7.83        4.83      5.87 o 
  -5   0   9       18.41       15.26      4.42 o 
  -3   0   9     1255.79     1179.26     17.39 o 
  -1   0   9     4940.79     4983.69     30.55 o 
   1   0   9      197.62      222.42      7.10 o 
   3   0   9      946.39      937.78     17.56 o 
   5   0   9        1.02       -4.15      5.42 o 
  -7   1   9       21.53       22.80      4.12 o 
  -6   1   9        0.82       -1.50      3.06 o 
  -5   1   9      493.84      451.11     17.81 o 
  -4   1   9      233.45      229.00     13.90 o 
  -3   1   9       35.41       32.12      2.64 o 
  -2   1   9      140.56      135.57      4.03 o 
  -1   1   9      146.40      175.40      4.31 o 
   0   1   9      138.20      138.66      2.74 o 
   1   1   9      611.06      577.09      8.06 o 
   2   1   9      175.89      160.54      4.90 o 
   3   1   9      126.46      145.60      5.20 o 
   4   1   9       49.75       46.58      4.21 o 
   5   1   9      112.03      113.15      6.16 o 
   6   1   9       68.21       72.83      6.20 o 
  -7   2   9        1.72       -0.34      4.16 o 
  -6   2   9        2.47        1.40      3.41 o 
  -5   2   9      196.73      212.06     12.70 o 
  -4   2   9        9.48        9.49      2.30 o 
  -3   2   9       64.49       53.58      3.11 o 
  -2   2   9       99.91      127.79      4.21 o 
  -1   2   9      636.64      622.30      8.08 o 
   0   2   9       10.34        9.99      1.17 o 
   1   2   9       56.88       66.48      9.33 o 
   2   2   9        1.38       -1.91      1.91 o 
   3   2   9      199.13      196.82      6.02 o 
   4   2   9       44.03       44.39      4.26 o 
   5   2   9       73.29       78.17      5.54 o 
  -7   3   9        1.71        7.83      3.59 o 
  -6   3   9       67.72       64.38      5.18 o 
  -5   3   9      220.21      211.09     14.32 o 
  -4   3   9       73.94       71.81      3.85 o 
  -3   3   9        2.83       -0.45      5.55 o 
  -2   3   9       98.27       96.63      4.18 o 
  -1   3   9     1123.50     1105.44     28.19 o 
   0   3   9      102.61       96.90      4.14 o 
   1   3   9     1340.61     1325.35     58.25 o 
   2   3   9        4.04        5.06      2.23 o 
   3   3   9      371.61      352.16     33.11 o 
   4   3   9        4.44        6.55      2.93 o 
   5   3   9        4.67        1.60      3.33 o 
  -6   4   9        5.72        8.21      3.48 o 
  -5   4   9       18.01        9.94      3.68 o 
  -4   4   9       34.60       36.93      3.50 o 
  -3   4   9      636.46      651.25     18.85 o 
  -2   4   9       24.22       21.70      2.33 o 
  -1   4   9      356.12      381.39     18.94 o 
   0   4   9        0.47        0.65      1.21 o 
   1   4   9        0.90        0.05      1.86 o 
   2   4   9       19.99       21.77      2.95 o 
   3   4   9       27.11       26.33      3.25 o 
   4   4   9        5.23        0.95      3.26 o 
   5   4   9       36.42       45.28      4.74 o 
  -6   5   9       19.00       24.39      4.04 o 
  -5   5   9      229.83      224.32     10.03 o 
  -4   5   9        1.34        1.85      2.60 o 
  -3   5   9       50.71       50.21      7.83 o 
  -2   5   9      129.34      135.19      4.84 o 
  -1   5   9       84.37       87.44      3.88 o 
   0   5   9       44.16       44.17      2.26 o 
   1   5   9       78.73       70.28      3.89 o 
   2   5   9        5.11       -0.64      2.82 o 
   3   5   9      159.70      148.31      5.97 o 
   4   5   9       21.71       17.02      5.62 o 
   5   5   9        1.73        1.74      3.32 o 
  -6   6   9        4.09        3.81      3.72 o 
  -5   6   9        2.48        3.06      3.17 o 
  -4   6   9       12.62       12.48      3.03 o 
  -3   6   9      110.95      133.99      5.13 o 
  -2   6   9        2.70        2.11      2.64 o 
  -1   6   9      157.85      151.01      5.46 o 
   0   6   9      318.50      304.00      8.62 o 
   1   6   9      157.13      152.60      5.56 o 
   2   6   9       78.42       67.89      4.72 o 
   3   6   9        6.95        0.78      3.12 o 
   4   6   9       18.65       17.06      3.93 o 
   5   6   9       19.73       19.81      4.58 o 
  -5   7   9       68.38       77.65      5.40 o 
  -4   7   9        7.73        8.21      3.00 o 
  -3   7   9       13.35       16.91      6.48 o 
  -2   7   9       13.50       12.85      2.72 o 
  -1   7   9      337.48      330.87     11.44 o 
   0   7   9      147.42      148.55      6.18 o 
   1   7   9       35.68       31.48      4.42 o 
   2   7   9       28.08       26.80      3.96 o 
   3   7   9      212.87      187.50      7.37 o 
   4   7   9        3.39        2.53      3.73 o 
  -5   8   9       35.33       34.94      4.87 o 
  -4   8   9       66.31       74.42      5.07 o 
  -3   8   9       94.50       98.70      9.35 o 
  -2   8   9       74.99       69.96      4.93 o 
  -1   8   9      615.33      612.38     14.22 o 
   0   8   9       26.26       21.56      2.45 o 
   1   8   9        1.85        4.47      2.73 o 
   2   8   9       11.82        1.76      3.24 o 
   3   8   9      134.29      123.63      6.33 o 
   4   8   9        1.69        1.75      3.70 o 
  -4   9   9        0.05       -1.39      3.56 o 
  -3   9   9        2.18        2.58      3.06 o 
  -2   9   9        0.13        1.59      3.06 o 
  -1   9   9       16.76       14.99      4.04 o 
   0   9   9        0.28        2.45      1.89 o 
   1   9   9       15.73       14.71      3.53 o 
   2   9   9        2.89        4.48      6.91 o 
   3   9   9       52.26       53.11      4.99 o 
  -3  10   9        8.52       11.26      4.05 o 
  -2  10   9       11.66       13.00      3.87 o 
  -1  10   9        6.27        5.60      3.40 o 
   0  10   9        3.69        3.66      2.44 o 
   1  10   9        4.36        3.81      4.69 o 
   2  10   9       10.54       17.04      6.66 o 
  -2  11   9        2.27        4.68      3.44 o 
  -1  11   9        0.15        0.03      3.34 o 
   0  11   9       11.25       18.49      2.72 o 
   1  11   9       31.95       33.74      4.68 o 
  -6   0  10       11.77       14.85      5.06 o 
  -4   0  10      207.90      208.97      9.13 o 
  -2   0  10      399.15      366.25      9.46 o 
   0   0  10       66.90       69.64      3.07 o 
   2   0  10      226.24      243.78      8.59 o 
   4   0  10       92.52       69.95      6.77 o 
  -7   1  10        1.26        4.35      3.64 o 
  -6   1  10       34.27       31.41      4.36 o 
  -5   1  10      375.89      335.28      8.52 o 
  -4   1  10     1275.83     1150.76     23.32 o 
  -3   1  10      421.36      381.78     11.93 o 
  -2   1  10      225.73      257.50      9.25 o 
  -1   1  10       64.14       78.27      3.27 o 
   0   1  10      111.15       82.00      2.41 o 
   1   1  10        0.45        4.04      1.66 o 
   2   1  10      466.29      437.34      8.19 o 
   3   1  10       66.30       63.64      4.15 o 
   4   1  10       74.60       72.83      9.14 o 
   5   1  10        2.49        0.99      5.89 o 
  -7   2  10        0.48       -3.45      3.47 o 
  -6   2  10       15.81       10.69      6.09 o 
  -5   2  10        1.89        0.00      2.90 o 
  -4   2  10       72.35       82.02      9.37 o 
  -3   2  10       40.80       42.55      2.94 o 
  -2   2  10      282.30      259.01      5.88 o 
  -1   2  10      154.15      143.41      5.36 o 
   0   2  10      655.03      586.16      8.91 o 
   1   2  10       25.68       30.83      3.39 o 
   2   2  10       20.62       15.60      2.63 o 
   3   2  10        0.07        3.30      2.82 o 
   4   2  10      188.31      197.43      6.92 o 
   5   2  10        1.31        3.10      3.57 o 
  -6   3  10        6.76        1.17      3.63 o 
  -5   3  10       16.94       20.92      5.28 o 
  -4   3  10       22.85       27.59      3.45 o 
  -3   3  10        0.12       -1.40      2.55 o 
  -2   3  10        1.63        3.85      1.60 o 
  -1   3  10        2.35        4.06      1.79 o 
   0   3  10      228.70      211.73      3.83 o 
   1   3  10        1.24        1.57      1.97 o 
   2   3  10       41.10       37.33      8.83 o 
   3   3  10        4.49        4.27      2.93 o 
   4   3  10        8.15        5.76      3.35 o 
   5   3  10        2.13        5.14      4.33 o 
  -6   4  10       30.28       35.03      4.56 o 
  -5   4  10        4.83        1.68      3.63 o 
  -4   4  10       94.79      107.68      5.17 o 
  -3   4  10        0.58        2.42      2.15 o 
  -2   4  10       90.13       84.96      4.04 o 
  -1   4  10       93.01       92.15      3.85 o 
   0   4  10       50.65       48.99      2.32 o 
   1   4  10       60.88       61.17      3.67 o 
   2   4  10        7.87        6.14      2.62 o 
   3   4  10       23.33       22.81      3.34 o 
   4   4  10       16.21       15.01      4.42 o 
   5   4  10        3.24        4.31      3.50 o 
  -6   5  10        3.35        3.19      8.67 o 
  -5   5  10        0.35       -1.70      2.97 o 
  -4   5  10       34.97       30.92      3.76 o 
  -3   5  10        0.87        3.25      1.98 o 
  -2   5  10        0.24        1.05      2.23 o 
  -1   5  10        1.30        5.80      1.98 o 
   0   5  10      299.58      291.84      4.98 o 
   1   5  10       44.43       42.36      5.19 o 
   2   5  10      399.60      404.81     25.65 o 
   3   5  10       17.10       16.21      3.66 o 
   4   5  10       12.25        6.16      4.65 o 
   5   5  10        7.79        9.49      4.67 o 
  -6   6  10        2.04        2.48      3.40 o 
  -5   6  10       15.44       14.99      3.49 o 
  -4   6  10       38.66       36.32      6.07 o 
  -3   6  10       19.92       21.10      3.28 o 
  -2   6  10      316.33      313.09     12.25 o 
  -1   6  10      111.98      124.06     11.04 o 
   0   6  10     1192.32     1185.69     21.70 o 
   1   6  10       86.35       77.10      5.51 o 
   2   6  10        1.59        4.85      5.53 o 
   3   6  10       39.68       22.51      3.98 o 
   4   6  10       42.67       57.19      4.62 o 
  -5   7  10        1.77        4.82      3.53 o 
  -4   7  10       94.79       99.22      5.74 o 
  -3   7  10        0.11       -1.65      3.86 o 
  -2   7  10       52.59       45.81     12.64 o 
  -1   7  10       28.52       31.54      3.69 o 
   0   7  10       67.73       63.46      3.07 o 
   1   7  10        2.52       -0.45      2.63 o 
   2   7  10        4.71       -2.76      3.95 o 
   3   7  10       18.13       12.71      6.12 o 
   4   7  10       12.10        0.73      4.24 o 
  -5   8  10        0.77        4.72      3.18 o 
  -4   8  10       16.73       21.28      5.30 o 
  -3   8  10       11.94       16.28      2.70 o 
  -2   8  10        0.45       -2.94      2.94 o 
  -1   8  10       59.78       64.45      4.57 o 
   0   8  10        4.29        1.87      2.65 o 
   1   8  10        0.03       -1.13      2.60 o 
   2   8  10        3.29        6.31      2.93 o 
   3   8  10       11.96        9.23      3.68 o 
  -4   9  10       10.15       15.78      3.70 o 
  -3   9  10        9.38       10.78      3.40 o 
  -2   9  10        5.32        3.57      3.08 o 
  -1   9  10        1.68        3.97      4.83 o 
   0   9  10       52.89       51.55      3.34 o 
   1   9  10        0.88       -1.18      8.42 o 
   2   9  10       17.94       19.80      4.25 o 
   3   9  10        3.67        7.09      3.34 o 
  -3  10  10        0.18        1.65      3.61 o 
  -2  10  10       26.66       32.97      4.49 o 
  -1  10  10        0.07        2.02      2.96 o 
   0  10  10        4.64        9.80      2.38 o 
   1  10  10        2.44       -1.67      3.76 o 
   2  10  10        2.63        4.89      4.94 o 
  -1  11  10        1.28       -1.05      3.75 o 
   0  11  10       15.35       17.68      2.85 o 
  -5   0  11        2.53        1.08      4.11 o 
  -3   0  11        0.08        1.85      2.75 o 
  -1   0  11        0.71        0.68      2.71 o 
   1   0  11        6.53        8.85      2.89 o 
   3   0  11      290.08      264.55     10.44 o 
   5   0  11       82.12       99.12      8.72 o 
  -6   1  11        3.47        1.51      3.27 o 
  -5   1  11      121.39      117.94      5.43 o 
  -4   1  11      323.54      330.23      7.91 o 
  -3   1  11       59.82       57.57      4.94 o 
  -2   1  11      319.41      319.63     14.90 o 
  -1   1  11      551.06      520.74      8.40 o 
   0   1  11      308.63      291.38      4.49 o 
   1   1  11      256.66      237.02      5.98 o 
   2   1  11        6.60        4.75      6.07 o 
   3   1  11       31.69       28.84      3.49 o 
   4   1  11        0.16        2.44      2.98 o 
   5   1  11       24.43       35.21      9.68 o 
  -6   2  11       37.22       36.71      4.64 o 
  -5   2  11       46.30       43.58      4.17 o 
  -4   2  11        2.40        1.83      2.41 o 
  -3   2  11      265.37      272.14      6.65 o 
  -2   2  11        0.43       -0.30      2.35 o 
  -1   2  11      140.92      124.17      5.11 o 
   0   2  11      115.76      107.50      3.51 o 
   1   2  11       11.39       11.28      2.12 o 
   2   2  11      129.91      128.08      5.24 o 
   3   2  11        3.13        2.78      2.73 o 
   4   2  11        3.43       -3.67      3.67 o 
   5   2  11       28.46       31.24      7.00 o 
  -6   3  11        0.15        1.78      3.36 o 
  -5   3  11      110.42      111.62      5.62 o 
  -4   3  11        6.54       12.07      2.67 o 
  -3   3  11       94.40       87.45      4.25 o 
  -2   3  11       37.81       38.41      2.95 o 
  -1   3  11       52.27       52.55      3.34 o 
   0   3  11        1.05        1.06      1.41 o 
   1   3  11      192.41      189.88      5.73 o 
   2   3  11       35.94       30.47      3.29 o 
   3   3  11       78.35       70.09      4.79 o 
   4   3  11       14.56       24.22      3.56 o 
   5   3  11        2.37        0.48      3.57 o 
  -6   4  11       15.00       11.46      3.82 o 
  -5   4  11       23.04       28.61      3.63 o 
  -4   4  11       68.18       72.25      5.08 o 
  -3   4  11       77.47       76.85      4.22 o 
  -2   4  11        3.22        4.97      3.21 o 
  -1   4  11       54.70       59.79      3.88 o 
   0   4  11       26.64       22.16      2.95 o 
   1   4  11      399.32      407.74     14.41 o 
   2   4  11       12.32       12.61      2.81 o 
   3   4  11       19.62       18.46      3.43 o 
   4   4  11       44.27       39.20      6.98 o 
   5   4  11       35.83       33.62      4.97 o 
  -6   5  11       38.24       36.03      4.82 o 
  -5   5  11       23.98       22.91      3.91 o 
  -4   5  11       36.17       42.07      8.56 o 
  -3   5  11       81.42       74.01      4.21 o 
  -2   5  11       10.40        9.77      2.42 o 
  -1   5  11      182.86      182.92      5.78 o 
   0   5  11        0.00        0.40      1.79 o 
   1   5  11       16.93       18.25      2.75 o 
   2   5  11        0.63       -2.14      7.52 o 
   3   5  11        0.22        1.93      2.86 o 
   4   5  11        8.18        7.53      3.36 o 
  -5   6  11       25.86       32.41      4.17 o 
  -4   6  11       45.55       38.93      5.91 o 
  -3   6  11      303.00      311.48     11.64 o 
  -2   6  11       30.33       32.53      3.29 o 
  -1   6  11      114.14      121.11      8.15 o 
   0   6  11      145.27      145.64      4.20 o 
   1   6  11      153.56      155.59     10.10 o 
   2   6  11       17.10       16.54      3.07 o 
   3   6  11       76.71       67.27      5.38 o 
   4   6  11        0.79        4.31      3.49 o 
  -5   7  11        4.35       -1.89      4.97 o 
  -4   7  11        1.12        2.33      3.17 o 
  -3   7  11       14.42       14.29      3.06 o 
  -2   7  11        7.69        7.31      2.81 o 
  -1   7  11        0.16       -0.77      2.79 o 
   0   7  11        0.81        0.80      1.85 o 
   1   7  11      115.64      119.93      5.68 o 
   2   7  11       11.01       16.50      4.76 o 
   3   7  11        7.02        9.04      3.75 o 
   4   7  11        0.25       -1.28      3.44 o 
  -4   8  11        8.53       15.80      3.58 o 
  -3   8  11       16.79       22.74      3.54 o 
  -2   8  11       17.14       15.74      5.71 o 
  -1   8  11       70.79       72.77      4.98 o 
   0   8  11        8.84       10.02      2.09 o 
   1   8  11        4.42        3.25      3.41 o 
   2   8  11       86.25       79.26      5.73 o 
   3   8  11        0.18        3.70      3.45 o 
  -4   9  11        8.16        7.65      4.10 o 
  -3   9  11       10.12       11.49      3.83 o 
  -2   9  11        1.58       -1.28      3.43 o 
  -1   9  11        7.44       13.48      3.25 o 
   0   9  11       62.99       57.50      3.55 o 
   1   9  11       22.21       25.74      3.76 o 
   2   9  11        0.98       -0.75      3.77 o 
  -3  10  11        0.20        5.70      3.44 o 
  -2  10  11        2.96       -0.13      4.51 o 
  -1  10  11        7.19       11.93      3.70 o 
   0  10  11        4.48        6.05      2.41 o 
   1  10  11        9.45        9.90      3.72 o 
  -6   0  12        1.15        1.31      4.65 o 
  -4   0  12      211.91      208.46      9.76 o 
  -2   0  12     1586.34     1705.66     21.46 o 
   0   0  12        0.03        2.52      1.87 o 
   2   0  12      233.00      225.31      9.31 o 
   4   0  12       30.43       40.36      5.46 o 
  -6   1  12       44.29       46.27      5.53 o 
  -5   1  12       27.06       23.36      3.84 o 
  -4   1  12      232.98      227.37      7.08 o 
  -3   1  12      101.94      102.02      4.45 o 
  -2   1  12       76.28       76.60      4.58 o 
  -1   1  12      441.09      427.38      7.92 o 
   0   1  12      261.80      239.10      4.35 o 
   1   1  12       31.95       32.05      3.14 o 
   2   1  12       29.93       26.61      3.28 o 
   3   1  12       34.59       37.43      5.15 o 
   4   1  12        8.07        7.83      3.26 o 
   5   1  12       13.52       18.13      4.00 o 
  -6   2  12        3.16        0.24      3.21 o 
  -5   2  12        9.53       14.27      3.14 o 
  -4   2  12      114.87      122.02      5.49 o 
  -3   2  12        2.61        3.89      2.38 o 
  -2   2  12        4.14        6.82      2.06 o 
  -1   2  12       25.26       28.85      4.00 o 
   0   2  12        2.06        1.68      1.54 o 
   1   2  12       21.90       17.29      2.59 o 
   2   2  12       12.09        9.66      2.64 o 
   3   2  12       97.65      100.89      5.25 o 
   4   2  12       62.50       60.68      5.11 o 
   5   2  12        3.95       10.60      3.52 o 
  -6   3  12       16.49       12.21      5.78 o 
  -5   3  12        4.46       -1.87      3.17 o 
  -4   3  12       14.02       17.32      3.27 o 
  -3   3  12      208.72      218.05      6.57 o 
  -2   3  12        3.88        3.30      2.07 o 
  -1   3  12        9.87        7.43      3.23 o 
   0   3  12      722.94      708.01     13.54 o 
   1   3  12        4.98        7.68      2.39 o 
   2   3  12      114.44      107.77      4.98 o 
   3   3  12        0.97        3.53      2.80 o 
   4   3  12       11.06        9.78      6.70 o 
   5   3  12        3.19       10.07      4.69 o 
  -6   4  12       18.23       12.50      5.24 o 
  -5   4  12       24.27       30.19      3.69 o 
  -4   4  12       87.19      101.40      8.78 o 
  -3   4  12       22.48       20.46      3.14 o 
  -2   4  12      145.74      145.52      5.21 o 
  -1   4  12       18.98       18.90      2.75 o 
   0   4  12      202.27      197.02      6.44 o 
   1   4  12      104.90      108.79      4.97 o 
   2   4  12       39.24       38.83      3.73 o 
   3   4  12       37.54       38.15      4.02 o 
   4   4  12       37.54       28.41      4.79 o 
  -6   5  12       22.77       22.85      4.71 o 
  -5   5  12        0.02        2.68      2.99 o 
  -4   5  12       14.89       14.66      5.37 o 
  -3   5  12       69.41       69.16      4.72 o 
  -2   5  12        1.16        3.98      2.38 o 
  -1   5  12        6.71        4.81      2.55 o 
   0   5  12      155.21      146.40      4.13 o 
   1   5  12       13.06       19.93      3.13 o 
   2   5  12      210.98      211.71     18.93 o 
   3   5  12       13.45        7.69      4.92 o 
   4   5  12        0.22        3.83      3.17 o 
  -5   6  12       32.73       41.29      8.47 o 
  -4   6  12        0.12        0.78      3.29 o 
  -3   6  12        0.40        0.72      3.52 o 
  -2   6  12       22.57       31.25      5.24 o 
  -1   6  12      283.41      281.26      7.96 o 
   0   6  12        3.78        5.78      1.80 o 
   1   6  12        8.89        8.09      3.06 o 
   2   6  12        0.08        0.48      4.09 o 
   3   6  12        0.71        5.42      2.97 o 
   4   6  12       28.87       27.42      4.59 o 
  -5   7  12       31.44       35.67      4.36 o 
  -4   7  12        6.87       12.33      5.26 o 
  -3   7  12        1.79        4.42      3.21 o 
  -2   7  12       63.31       66.32      4.42 o 
  -1   7  12       20.65       19.66      3.35 o 
   0   7  12       22.24       28.06      2.48 o 
   1   7  12        0.01       -2.32      2.91 o 
   2   7  12       34.84       25.58      8.83 o 
   3   7  12        1.50        0.19      3.36 o 
  -4   8  12       58.28       63.36      5.65 o 
  -3   8  12        3.36        2.08      3.27 o 
  -2   8  12       63.34       67.20      4.98 o 
  -1   8  12        1.72        0.13      2.71 o 
   0   8  12        6.73        2.55      2.18 o 
   1   8  12        5.18        9.11      3.24 o 
   2   8  12       90.84       93.76      6.03 o 
   3   8  12        3.50        2.98      3.93 o 
  -3   9  12        0.04       -3.59      3.59 o 
  -2   9  12       16.34       22.46      5.67 o 
  -1   9  12       31.53       25.55      4.32 o 
   0   9  12       10.46        9.81      2.62 o 
   1   9  12       13.48       15.07      3.91 o 
   2   9  12       32.16       44.15      5.19 o 
  -2  10  12        3.40        4.64      3.52 o 
  -1  10  12        1.22       -0.97      3.41 o 
   0  10  12        1.18        2.99      2.37 o 
  -5   0  13      131.63      124.84      8.81 o 
  -3   0  13       99.46       98.14      6.64 o 
  -1   0  13       84.95      108.48      5.96 o 
   1   0  13        0.01       -1.49      2.84 o 
   3   0  13       55.69       46.15      6.37 o 
  -6   1  13        2.96       13.94      3.07 o 
  -5   1  13      151.50      125.03      6.32 o 
  -4   1  13      539.90      505.50     10.34 o 
  -3   1  13       22.61       31.44      3.39 o 
  -2   1  13        3.12        6.34      3.27 o 
  -1   1  13       20.94       15.66      2.55 o 
   0   1  13       21.83       20.39      1.89 o 
   1   1  13      180.58      170.59      5.72 o 
   2   1  13        2.51       -1.67      2.78 o 
   3   1  13       61.16       59.53      4.74 o 
   4   1  13       10.05        9.97      4.40 o 
  -6   2  13        5.49       -0.20      3.83 o 
  -5   2  13       47.60       52.39      4.64 o 
  -4   2  13       15.24       13.50      3.18 o 
  -3   2  13      517.23      524.19     23.63 o 
  -2   2  13      124.38      122.16      5.44 o 
  -1   2  13      318.19      304.56      7.27 o 
   0   2  13       51.59       53.09      2.47 o 
   1   2  13       82.15       73.22      4.26 o 
   2   2  13       40.44       42.87      5.44 o 
   3   2  13      198.25      192.72      7.14 o 
   4   2  13        2.08        2.76      3.28 o 
  -6   3  13       20.26       25.01      8.15 o 
  -5   3  13        4.08        1.31      2.97 o 
  -4   3  13        9.51        4.83      3.24 o 
  -3   3  13      440.41      421.88      9.08 o 
  -2   3  13        1.54        2.99      2.20 o 
  -1   3  13      139.81      122.33      6.96 o 
   0   3  13       24.08       21.32      2.21 o 
   1   3  13      421.18      417.47      9.08 o 
   2   3  13       55.12       45.54      3.93 o 
   3   3  13       22.30       28.30      3.89 o 
   4   3  13        5.03        4.11      3.69 o 
  -6   4  13        0.56        0.88      9.39 o 
  -5   4  13       23.11       25.86      4.10 o 
  -4   4  13        6.98        6.63      3.18 o 
  -3   4  13       33.02       42.80      3.81 o 
  -2   4  13       11.96        9.15      2.60 o 
  -1   4  13        9.87        6.84      2.59 o 
   0   4  13      393.74      395.29     13.76 o 
   1   4  13      221.59      211.14     13.29 o 
   2   4  13       14.12       16.50      3.27 o 
   3   4  13        4.36        1.12      3.32 o 
   4   4  13       45.28       49.48      4.82 o 
  -5   5  13       30.79       30.97      4.13 o 
  -4   5  13        0.00       -0.44      3.06 o 
  -3   5  13       18.68       26.83      3.21 o 
  -2   5  13       51.14       51.42      4.56 o 
  -1   5  13      173.29      162.51     11.41 o 
   0   5  13       24.51       26.84      3.41 o 
   1   5  13      230.83      205.00      7.09 o 
   2   5  13       24.51       23.93      3.77 o 
   3   5  13       15.16       13.14      3.93 o 
   4   5  13        3.71        5.52      5.94 o 
  -5   6  13       10.48       10.14      7.63 o 
  -4   6  13        2.64       -0.99      3.25 o 
  -3   6  13       67.53       66.49      6.57 o 
  -2   6  13        5.99        3.16      3.05 o 
  -1   6  13      294.33      304.71      8.45 o 
   0   6  13        1.48        0.45      1.86 o 
   1   6  13        2.93        2.63      2.63 o 
   2   6  13        0.82        0.91      3.10 o 
   3   6  13       18.42       20.67      4.83 o 
  -4   7  13        0.00        5.10      3.13 o 
  -3   7  13        0.51        4.00      2.92 o 
  -2   7  13        8.05        7.60      3.79 o 
  -1   7  13       59.05       58.47     11.54 o 
   0   7  13        2.06        2.43      2.00 o 
   1   7  13       36.47       38.77      4.32 o 
   2   7  13        0.36       -3.29      3.43 o 
   3   7  13       11.21       12.28      3.53 o 
  -4   8  13        0.86        3.55      3.45 o 
  -3   8  13       79.22      100.92      6.05 o 
  -2   8  13        0.70        2.65      3.10 o 
  -1   8  13        2.24       -1.38      6.16 o 
   0   8  13        5.13        7.24      3.51 o 
   1   8  13        0.47       -2.69      4.47 o 
   2   8  13       10.40       11.03      3.91 o 
  -3   9  13       13.37       10.43      3.67 o 
  -2   9  13        1.25       -2.35      5.44 o 
  -1   9  13       26.62       27.88      4.90 o 
   0   9  13        8.68        7.39      2.61 o 
   1   9  13       10.43        9.49      4.02 o 
  -6   0  14        2.03        3.34      4.42 o 
  -4   0  14       81.79       77.09      7.23 o 
  -2   0  14      325.26      326.16     11.08 o 
   0   0  14       38.89       37.76      3.21 o 
   2   0  14      246.86      222.13     10.58 o 
   4   0  14       34.15       26.10      6.68 o 
  -6   1  14       31.71       33.36      4.58 o 
  -5   1  14      102.77      109.71     20.71 o 
  -4   1  14       60.25       50.01      4.79 o 
  -3   1  14       40.72       40.17      3.83 o 
  -2   1  14       71.48       62.76      3.88 o 
  -1   1  14        7.25        4.59      3.43 o 
   0   1  14      207.74      197.27      4.81 o 
   1   1  14       20.83       24.52      4.88 o 
   2   1  14       84.66       84.03      5.76 o 
   3   1  14        0.08        0.17      4.88 o 
   4   1  14        7.71        9.04      3.97 o 
  -6   2  14       40.57       40.91      5.09 o 
  -5   2  14        0.02        0.77      2.83 o 
  -4   2  14       26.36       29.66      3.62 o 
  -3   2  14        2.98        0.36      2.93 o 
  -2   2  14       80.25       79.86      5.24 o 
  -1   2  14       49.78       52.66      4.31 o 
   0   2  14        0.01       -0.20      1.56 o 
   1   2  14      183.43      182.55      6.69 o 
   2   2  14       84.12       86.11      9.37 o 
   3   2  14       10.71       12.88      4.05 o 
   4   2  14        5.42        0.88      5.71 o 
  -6   3  14       18.34       27.69      7.72 o 
  -5   3  14        2.48        4.17      3.70 o 
  -4   3  14      158.22      144.71      6.48 o 
  -3   3  14       80.63       84.27      5.02 o 
  -2   3  14      204.66      194.42      9.29 o 
  -1   3  14       10.13        9.99      2.85 o 
   0   3  14       16.74       22.58      2.07 o 
   1   3  14        0.06       -0.14      2.74 o 
   2   3  14      100.45       99.47      5.71 o 
   3   3  14       25.21       33.22      4.34 o 
   4   3  14        1.06       -1.68      3.85 o 
  -5   4  14       24.93       26.26      4.44 o 
  -4   4  14       91.47       86.50      5.29 o 
  -3   4  14       58.40       56.30      5.37 o 
  -2   4  14       58.59       55.78      4.05 o 
  -1   4  14       84.91       86.90      4.87 o 
   0   4  14      586.85      556.65      7.88 o 
   1   4  14        1.88        0.00      2.70 o 
   2   4  14        0.10       -2.41      2.85 o 
   3   4  14       38.46       34.23      4.21 o 
   4   4  14       40.92       44.09      5.05 o 
  -5   5  14        6.27       15.09      8.04 o 
  -4   5  14        6.86        4.66      3.27 o 
  -3   5  14        1.02       -1.37      2.87 o 
  -2   5  14       97.09      108.60     10.50 o 
  -1   5  14       11.70        6.77      3.38 o 
   0   5  14       52.24       48.46      3.82 o 
   1   5  14        6.05        4.42      3.63 o 
   2   5  14       45.73       42.88      4.58 o 
   3   5  14        3.16        4.76      3.10 o 
  -5   6  14        0.57        0.50      3.72 o 
  -4   6  14      126.64      150.12     11.16 o 
  -3   6  14        3.18        7.41      6.39 o 
  -2   6  14       54.89       62.73      4.76 o 
  -1   6  14        0.86       -1.75      3.05 o 
   0   6  14        4.51        2.90      2.08 o 
   1   6  14        1.08        8.01      2.44 o 
   2   6  14       25.02       27.21      3.72 o 
   3   6  14        0.00        0.47      3.54 o 
  -4   7  14        1.87        3.05      3.63 o 
  -3   7  14        2.30        2.10      5.96 o 
  -2   7  14       21.18       21.59      4.22 o 
  -1   7  14       16.20       18.66      3.76 o 
   0   7  14        3.41        4.49      2.29 o 
   1   7  14        9.49       18.41      8.31 o 
   2   7  14       47.20       49.69      8.47 o 
  -3   8  14       17.51       21.56      4.02 o 
  -2   8  14       30.17       31.94      8.46 o 
  -1   8  14        1.29        6.33      4.92 o 
   0   8  14        6.38        5.11      3.92 o 
   1   8  14       23.05       24.49      4.13 o 
  -2   9  14        2.35        3.96      3.51 o 
  -1   9  14        4.83        2.12      3.67 o 
   0   9  14       32.24       30.27      4.05 o 
  -5   0  15       13.90       12.23      4.74 o 
  -3   0  15       26.52       20.45      5.01 o 
  -1   0  15       10.48        8.76      4.38 o 
   1   0  15       41.91       32.01      5.73 o 
   3   0  15      152.61      145.58      9.98 o 
  -6   1  15        0.23       -0.57      3.38 o 
  -5   1  15        1.58        1.51      3.52 o 
  -4   1  15       12.60        7.35      3.25 o 
  -3   1  15       73.55       83.14      5.17 o 
  -2   1  15        0.79        1.06      3.00 o 
  -1   1  15      125.16      136.35      5.44 o 
   0   1  15       24.12       23.99      2.25 o 
   1   1  15       22.98       24.90      3.64 o 
   2   1  15        5.87        3.70      3.30 o 
   3   1  15       27.08       36.95      4.13 o 
   4   1  15        2.72       -1.67      3.97 o 
  -5   2  15       17.95       23.52      3.69 o 
  -4   2  15        6.19        4.37      3.19 o 
  -3   2  15       21.22       24.02      3.22 o 
  -2   2  15        4.07        1.82      2.85 o 
  -1   2  15        3.19        6.65      2.50 o 
   0   2  15       18.89       16.78      2.24 o 
   1   2  15      197.75      203.76      7.46 o 
   2   2  15       47.37       43.65      4.71 o 
   3   2  15       30.91       42.14      6.88 o 
  -5   3  15       20.62       28.26      8.94 o 
  -4   3  15       40.33       37.35      6.37 o 
  -3   3  15      297.00      283.03      8.27 o 
  -2   3  15       47.87       44.85      3.80 o 
  -1   3  15      131.98      138.74      5.53 o 
   0   3  15       35.89       33.02      2.75 o 
   1   3  15       23.67       17.97      3.67 o 
   2   3  15        0.00        4.24      5.48 o 
   3   3  15        0.10       -1.36      3.30 o 
  -5   4  15       27.70       35.03      4.47 o 
  -4   4  15        9.20        7.65      3.19 o 
  -3   4  15       99.57       96.04      5.19 o 
  -2   4  15       12.13       18.18      3.90 o 
  -1   4  15        1.02       -1.58      2.78 o 
   0   4  15       30.71       27.02      4.26 o 
   1   4  15       26.51       29.47      8.35 o 
   2   4  15        7.89        6.77      3.21 o 
   3   4  15        6.97        9.09      4.00 o 
  -5   5  15        0.27       -1.80      3.45 o 
  -4   5  15       18.01       12.03      3.94 o 
  -3   5  15       22.12       20.41      3.93 o 
  -2   5  15      111.49      104.67      5.63 o 
  -1   5  15       73.13       73.65      6.37 o 
   0   5  15       18.34       20.68      2.50 o 
   1   5  15       17.37       22.11      3.68 o 
   2   5  15        1.84        1.30      3.22 o 
   3   5  15        1.19       -2.45      3.62 o 
  -4   6  15        1.88        3.03      3.65 o 
  -3   6  15        1.14        5.25      3.28 o 
  -2   6  15        1.25        8.41      3.02 o 
  -1   6  15       22.61       28.82      3.91 o 
   0   6  15        5.12        4.70      2.64 o 
   1   6  15        4.85       14.62      3.48 o 
   2   6  15        3.90       -0.60      3.75 o 
  -4   7  15        0.22        1.28      3.29 o 
  -3   7  15        1.27       -0.95      8.62 o 
  -2   7  15        0.00       -3.23      3.23 o 
  -1   7  15       45.07       43.72      4.65 o 
   0   7  15        5.40        6.23      2.33 o 
   1   7  15        0.14       -1.10      3.13 o 
   2   7  15        1.47        0.25      3.67 o 
  -3   8  15       22.59       27.77      5.51 o 
  -2   8  15        0.19       -0.92      5.76 o 
  -1   8  15       28.84       23.94      4.60 o 
   0   8  15        0.05       -2.46      2.46 o 
   1   8  15        0.27        1.70      8.24 o 
  -4   0  16       31.71       28.08      5.64 o 
  -2   0  16       12.63       19.37      4.02 o 
   0   0  16        3.56        2.95      2.92 o 
   2   0  16       52.23       63.71      7.09 o 
  -5   1  16       15.88       19.88      3.88 o 
  -4   1  16        2.65        2.12      3.16 o 
  -3   1  16        7.99       11.08      3.11 o 
  -2   1  16        0.03       -1.47      3.61 o 
  -1   1  16       21.53       23.66      3.28 o 
   0   1  16       90.34       89.89      6.24 o 
   1   1  16        9.25        1.57      3.75 o 
   2   1  16        7.00        8.40      3.92 o 
   3   1  16        7.48        9.14      3.70 o 
  -5   2  16        0.02        4.08      4.45 o 
  -4   2  16       18.61       17.73      3.86 o 
  -3   2  16       26.28       30.23      3.41 o 
  -2   2  16      125.78      126.44      8.13 o 
  -1   2  16        1.32        2.40      4.51 o 
   0   2  16       79.62       70.12      3.41 o 
   1   2  16      126.27      121.76      6.18 o 
   2   2  16       58.39       61.43      5.18 o 
   3   2  16        0.03        5.43      5.21 o 
  -5   3  16        0.70       -0.95      5.03 o 
  -4   3  16      156.38      169.70     10.73 o 
  -3   3  16       10.27       15.60      4.60 o 
  -2   3  16       53.36       59.10      7.04 o 
  -1   3  16       36.67       36.62      6.32 o 
   0   3  16      173.03      167.53      4.91 o 
   1   3  16       23.46       25.72      3.40 o 
   2   3  16       23.18       29.30      3.83 o 
   3   3  16        6.56        4.60      3.62 o 
  -5   4  16        8.57        7.47      3.69 o 
  -4   4  16        6.81        5.39      3.85 o 
  -3   4  16       30.93       30.60      9.39 o 
  -2   4  16       40.32       42.02      4.29 o 
  -1   4  16       22.07       24.77      3.54 o 
   0   4  16       75.53       77.08      5.17 o 
   1   4  16        2.68       -0.56      3.36 o 
   2   4  16        7.43        8.74      5.21 o 
   3   4  16        7.12       12.38      6.00 o 
  -4   5  16        0.64        5.61      3.11 o 
  -3   5  16       61.74       61.54      5.16 o 
  -2   5  16       12.12       12.90      3.54 o 
  -1   5  16        4.03        3.49      3.21 o 
   0   5  16       40.01       41.43      2.95 o 
   1   5  16        7.64        8.37      3.40 o 
   2   5  16        0.93        5.91      2.83 o 
  -4   6  16       34.88       45.21      9.95 o 
  -3   6  16        7.10        3.60      3.70 o 
  -2   6  16        0.56        2.34      3.20 o 
  -1   6  16        2.55        4.10      4.58 o 
   0   6  16        2.33        5.12      2.13 o 
   1   6  16        8.86        4.18      4.18 o 
   2   6  16        2.25        0.13      3.27 o 
  -3   7  16        8.24       11.03      3.67 o 
  -2   7  16        0.64        4.99      3.38 o 
  -1   7  16        4.85        8.36      3.51 o 
   0   7  16       16.38       17.24      3.68 o 
   1   7  16        3.44        6.23      3.19 o 
  -1   8  16        0.02       -1.81      3.36 o 
  -5   0  17       52.39       70.30      7.72 o 
  -3   0  17      142.99      153.21      9.40 o 
  -1   0  17       17.79       18.33      4.79 o 
   1   0  17      203.41      193.51     10.53 o 
   3   0  17       31.20       26.32      6.86 o 
  -5   1  17        8.36       11.20      3.85 o 
  -4   1  17       23.25       29.42      4.42 o 
  -3   1  17       68.21       66.74      5.13 o 
  -2   1  17       57.39       53.07      5.46 o 
  -1   1  17        8.14        7.29      3.63 o 
   0   1  17        1.59        3.36      2.66 o 
   1   1  17       66.80       65.87      5.25 o 
   2   1  17        3.03       -0.19      4.29 o 
   3   1  17        0.29        4.01      3.49 o 
  -5   2  17       44.41       47.11      5.25 o 
  -4   2  17        0.78       -1.99      3.26 o 
  -3   2  17        2.11        3.47      3.12 o 
  -2   2  17       38.24       36.35      9.12 o 
  -1   2  17        5.95        2.82      3.00 o 
   0   2  17       60.88       60.09      3.38 o 
   1   2  17      111.98      104.59      9.28 o 
   2   2  17       23.48       24.15      4.56 o 
  -4   3  17       25.07       18.79      4.14 o 
  -3   3  17       40.69       44.77      7.07 o 
  -2   3  17        5.74        5.78      3.36 o 
  -1   3  17       43.87       56.77      8.65 o 
   0   3  17        0.40        0.36      2.24 o 
   1   3  17       26.59       18.36      4.49 o 
   2   3  17        0.53       -1.82      3.01 o 
  -4   4  17        5.85        0.91      3.75 o 
  -3   4  17       20.62       16.57      4.23 o 
  -2   4  17        0.49       -0.48      3.02 o 
  -1   4  17       19.36       19.26      3.71 o 
   0   4  17        4.46        5.73      2.34 o 
   1   4  17        0.02       -0.54      3.18 o 
   2   4  17        0.55        2.19      3.22 o 
  -4   5  17        1.08        0.44      3.50 o 
  -3   5  17      106.87      116.98     10.27 o 
  -2   5  17       17.50       20.61      3.86 o 
  -1   5  17       65.20       71.44      6.41 o 
   0   5  17        0.41        2.01      2.09 o 
   1   5  17      106.95       94.67      6.44 o 
  -3   6  17       45.49       52.22     13.70 o 
  -2   6  17        0.16        2.76      6.57 o 
  -1   6  17       14.13       22.55      8.60 o 
   0   6  17        0.21       -2.81      3.75 o 
   1   6  17       40.75       50.27      4.79 o 
  -2   7  17       17.78       17.94      4.28 o 
  -1   7  17        0.32       -2.00      3.75 o 
   0   7  17        0.38        0.75      2.28 o 
  -4   0  18       17.73       34.08      5.37 o 
  -2   0  18        2.46        5.82      4.38 o 
   0   0  18       16.28       12.45      3.78 o 
   2   0  18      320.11      339.44     15.10 o 
  -4   1  18        7.72       13.34      5.87 o 
  -3   1  18       21.46       16.21      3.87 o 
  -2   1  18      113.26      123.28      6.42 o 
  -1   1  18        1.68        3.92      3.10 o 
   0   1  18       15.31       17.66      2.45 o 
   1   1  18        0.05       -0.58      3.50 o 
   2   1  18       44.51       42.26      5.47 o 
  -4   2  18       41.55       57.56     12.14 o 
  -3   2  18        3.66        8.95      2.80 o 
  -2   2  18       10.83       11.24      3.79 o 
  -1   2  18        0.10       -2.41      4.22 o 
   0   2  18       41.26       36.06      3.12 o 
   1   2  18       15.64       11.86      3.96 o 
   2   2  18       24.67       21.44      5.15 o 
  -4   3  18        3.56       -0.60      3.55 o 
  -3   3  18       14.07       10.12      3.99 o 
  -2   3  18       17.81       17.46      6.77 o 
  -1   3  18        0.29        3.88      2.84 o 
   0   3  18       49.72       60.00      3.90 o 
   1   3  18        2.88        4.59      2.74 o 
   2   3  18       14.48       14.10      4.26 o 
  -4   4  18       32.10       33.78      4.11 o 
  -3   4  18        0.00        3.66      3.54 o 
  -2   4  18       35.98       35.65      4.76 o 
  -1   4  18        8.85        7.30      8.53 o 
   0   4  18       17.96       19.69      2.66 o 
   1   4  18        1.14        2.63      3.11 o 
  -3   5  18       67.08       83.63     14.09 o 
  -2   5  18       71.29       74.68      5.76 o 
  -1   5  18        0.75        0.95      3.17 o 
   0   5  18        1.89        6.26      2.42 o 
   1   5  18        0.00        3.04      5.28 o 
  -2   6  18       21.57       21.86      4.34 o 
  -1   6  18        1.01       -4.45      4.45 o 
   0   6  18        0.34        3.43      2.49 o 
  -3   0  19       40.80       39.60      6.59 o 
  -1   0  19        1.10       -0.90      4.56 o 
   1   0  19      107.12      115.38      9.98 o 
  -4   1  19        9.92       12.44     10.22 o 
  -3   1  19        0.01        2.24      3.27 o 
  -2   1  19        0.06       -3.65      3.65 o 
  -1   1  19       83.75       95.84      6.50 o 
   0   1  19        0.34       -1.13      3.04 o 
   1   1  19        0.85       -3.60      3.60 o 
  -3   2  19       32.61       38.83     11.63 o 
  -2   2  19        0.20        0.18      3.66 o 
  -1   2  19        0.41        2.27      7.94 o 
   0   2  19       11.43       10.94      2.66 o 
   1   2  19       21.02       29.11      4.27 o 
  -3   3  19       22.22       36.72      4.42 o 
  -2   3  19        1.71       -1.16      3.59 o 
  -1   3  19       34.54       42.30      4.37 o 
   0   3  19        3.20       -0.24      3.64 o 
   1   3  19        6.73        7.20      9.46 o 
  -3   4  19        0.12        1.04      3.80 o 
  -2   4  19        7.51        5.86      3.89 o 
  -1   4  19        0.98        7.66      2.93 o 
   0   4  19        0.42        1.45      2.40 o 
  -1   5  19        7.51        9.58      3.43 o 
  -2   0  20       39.31       48.62      6.23 o 
   0   0  20       14.03        5.13      4.01 o 
  -3   1  20        0.14       -2.24      3.53 o 
  -2   1  20        4.30       -0.64      3.70 o 
  -1   1  20       20.18       16.92      4.28 o 
   0   1  20       16.25       18.81      2.94 o 
  -2   2  20        1.68        3.73      3.48 o 
  -1   2  20        3.13       11.55      3.08 o 
   0   2  20        2.75        3.15      2.96 o 
  -2   3  20       14.64        5.36      4.19 o 
  -1   3  20        0.01        4.70      5.73 o 
                                                 
